# Supplementary material for: Intrageneric cross-reactivity of monospecific rabbit antisera against venoms of the medically most important Naja spp. African snakes
Source: PLoS Negl Trop Dis. 2023 Aug 15;17(8):e0011545. doi: 10.1371/journal.pntd.0011545 (PMC10426987; doi:10.1371/journal.pntd.0011545)
Supplement: S1 Data — (XLSX) [file pntd.0011545.s003.xlsx]

## Sheet: ELISA spitting cobras
											Curva anti- N. ashei
		antisuero de conejo	Conejo	1500			Promedio	% señal respecto a Na		FD	Conc	Conejo 1	Conejo 2	Conejo 3	Conejo 4	Promedio			1	2	3	4	5	6	7	8	9	10	11	12
	Recubrimiento: Naja ashei	anti Naja ashei	1	1.946	1.556	2.178	1.556	135.303		500		3.536	3.548	1.972	2.159	2.80375		A	3.536	3.548	1.972	2.159	0.76	0.724	0.754	0.629	0.538	0.571
			2	1.397	2.242	2.832	1.397	116.08		1500	100	1.556	1.397	0.826	1.153	1.233		B	1.556	1.397	0.826	1.153	0.468	0.616	0.59	0.475	0.429	0.437
			3	1.023	1.274	1.077	1.274	101.824		4500	33.3333	0.784	0.784	0.428	0.477	0.61825		C	0.784	0.784	0.428	0.477	0.913	0.834	0.844	0.329	0.362	0.391
			4	1.134	1.285	1.156	1.285	103.076		13500	11.1111	0.304	0.316	0.188	0.195	0.25075		D	0.304	0.316	0.188	0.195	0.935	0.794	0.728	0.726	0.707	0.726
			Promedio					114.071		40500	3.7037	0.128	0.156	0.106	0.117	0.12675		E	0.128	0.156	0.106	0.117	0.731	0.705	0.687	1.103	1.094	1.244
								15.5533										F	1.946	2.301	1.023	1.134	0.732	0.709	0.669	2.022	1.986	2.127
		anti Naja katiensis	5	0.76	0.724	0.754	0.746	47.5787			Ecuación N.a							G	2.275	2.242	1.274	1.285	0.703	0.541	0.603	1.541	1.384	1.329
			6	0.468	0.616	0.59	0.558	31.4872			m	0.0493						H	2.178	2.832	1.077	1.156	0.789	0.691	0.838	1.164	1.146	1.168
			7	0.913	0.834	0.844	0.863667	58.5923			b	0.7034
			8	0.935	0.794	0.728	0.819	54.3318
			Promedio					47.9975
								11.9043
		anti Naja mossambica	9	0.731	0.705	0.687	0.707667	44.141
			10	0.732	0.709	0.669	0.703333	43.7572
			11	0.703	0.541	0.603	0.572	32.6162
			12	0.789	0.691	0.838	0.691	42.6704
			Promedio					40.7962
								5.48878
		anti Naja nigricincta	13	0.629	0.538	0.571	0.579333	33.2123
			14	0.475	0.429	0.437	0.447	22.9715
			15	0.329	0.362	0.391	0.360667	16.9312
			16	0.726	0.707	0.726	0.719667	45.2089
			Promedio					29.581
								12.3978
		anti Naja nigricollis	17	1.103	1.094	1.244	1.147	87.703
			18	2.022	1.986	2.127	1.986	191.409
			19	1.541	1.384	1.329	1.418	118.568
			20	1.164	1.146	1.168	1.168	89.9946
			Promedio					121.919
								48.4079
											Curva anti- N. katiensis
		antisuero de conejo	Conejo	1500			Promedio	% señal respecto a Nk		FD	Conc	Conejo 1	Conejo 2	Conejo 3	Conejo 4	Promedio			1	2	3	4	5	6	7	8	9	10	11	12
	Recubrimiento: Naja katiensis	anti Naja ashei	1	1.094	1.407	1.685	1.094	146.399		500		1.649	2.118	2.988	3.052	2.45175		A	1.649	2.118	2.988	3.052	0.842	0.943	0.909	0.513	0.55	0.482	0.038	0.038
			2	1.508	1.667	1.923	1.69933	280.711		1500	100	0.732	0.665	1.082	1.081	0.89		B	0.732	0.665	1.082	1.081	0.694	0.663	0.64	0.343	0.412	0.408	0.041	0.037
			3	0.592	0.616	0.634	0.614	62.3352		4500	33.3333	0.516	0.281	0.443	0.365	0.40125		C	0.516	0.281	0.443	0.365	1.102	1.109	1.111	0.281	0.281	0.267	0.397	0.038
			4	0.665	0.761	0.703	0.703	76.1434		13500	11.1111	0.169	0.142	0.178	0.166	0.16375		D	0.169	0.142	0.178	0.166	1.115	1.022	1.017	0.83	0.701	0.715	0.044	0.039
			Promedio					94.9591		40500	3.7037	0.099	0.086	0.113	0.105	0.10075		E	0.099	0.086	0.113	0.105	0.412	0.404	0.378	1.007	0.932	0.959	0.047	0.042
								45.0799										F	1.094	1.508	0.592	0.665	0.588	0.489	0.528	1.63	1.632	1.602	1.651	0.043
		anti Naja katiensis	5	0.842	0.943	0.909	0.898	109.344			Ecuación N.k							G	1.407	1.667	0.616	0.761	0.524	0.564	0.544	0.934	0.971	0.888	0.072	0.045
			6	0.694	0.663	0.64	0.665667	70.2427			m	0.0375						H	1.685	1.923	0.634	0.703	0.637	0.58	0.601	0.776	0.859	0.749	0.765	0.043
			7	1.102	1.109	1.111	1.10733	149.044			b	0.6765
			8	1.115	1.022	1.017	1.05133	138.038
			Promedio					116.667
								35.1844
		anti Naja mossambica	9	0.412	0.404	0.378	0.398	32.8406
			10	0.588	0.489	0.528	0.535	50.8529
			11	0.524	0.564	0.544	0.544	52.1225
			12	0.637	0.58	0.601	0.606	61.1384
			Promedio					49.2386
								11.8522
		anti Naja nigricincta	13	0.513	0.55	0.482	0.515	48.0681
			14	0.343	0.412	0.408	0.387667	31.5881
			15	0.281	0.281	0.267	0.276333	19.151
			16	0.83	0.701	0.715	0.748667	83.5672
			Promedio					45.5936
								27.9493
		anti Naja nigricollis	17	1.007	0.932	0.959	0.966	121.802
			18	1.63	1.632	1.602	1.62133	261.875
			19	0.934	0.971	0.888	0.931	115.336
			20	0.776	0.859	0.749	0.794667	91.2675
			Promedio					147.57
								77.3277
											Curva anti- N. mossambica
		antisuero de conejo	Conejo	1500			Promedio	% señal respecto a Nm		FD	Conc	Conejo 1	Conejo 2	Conejo 3	Conejo 4	Promedio			1	2	3	4	5	6	7	8	9	10	11	12
	Recubrimiento: Naja mossambica	anti Naja ashei	1	0.175	0.222	0.215	0.204	32.1945		500		0.574	1.208	1.458	1.475	1.17875		A	0.574	1.208	1.458	1.475	0.214	0.306	0.445	0.107	0.123	0.11	0.047	0.048
			2	0.357	0.64	0.523	0.357	105.897		1500	100	0.202	0.392	0.537	0.371	0.3755		B	0.202	0.392	0.537	0.371	0.158	0.122	0.109	0.092	0.124	0.094	0.043	0.047
			3	0.591	0.53	0.66	0.53	245.474		4500	33.3333	0.12	0.179	0.244	0.218	0.19025		C	0.12	0.179	0.244	0.218	0.606	0.509	0.312	0.114	0.136	0.101	0.045	0.045
			4	0.219	0.249	0.274	0.247333	48.5026		13500	11.1111	0.082	0.125	0.139	0.117	0.11575		D	0.082	0.125	0.139	0.117	0.178	0.239	0.193	0.207	0.192	0.148	0.045	0.047
			Promedio					62.198		40500	3.7037	0.064	0.083	0.093	0.077	0.07925		E	0.064	0.083	0.093	0.077	0.271	0.223	0.16	0.177	0.121	0.153	0.047	0.046
								38.7129										F	0.175	0.357	0.591	0.219	0.466	0.425	0.339	0.589	0.437	0.408	0.046	0.047
		anti Naja katiensis	5	0.214	0.306	0.445	0.321667	84.8362			Ecuación N.m							G	0.222	0.64	0.53	0.249	0.542	0.512	0.414	0.2	0.201	0.319	0.047	0.047
			6	0.158	0.122	0.109	0.129667	12.2759			m	0.0399						H	0.215	0.523	0.66	0.274	0.491	0.423	0.389	0.191	0.153	0.144	0.046	0.047
			7	0.606	0.509	0.312	0.475667	195.013			b	0.47
			8	0.178	0.239	0.193	0.203333	31.971
			Promedio					43.0277
								37.5225
		anti Naja mossambica	9	0.271	0.223	0.16	0.247	48.3637
			10	0.466	0.425	0.339	0.339	94.8589
			11	0.542	0.512	0.414	0.414	145.131
			12	0.491	0.423	0.389	0.389	127.118
			Promedio					103.868
								42.4464
		anti Naja nigricincta	13	0.107	0.123	0.11	0.113333	9.21825
			14	0.092	0.124	0.094	0.103333	7.57343
			15	0.114	0.136	0.101	0.117	9.86439
			16	0.207	0.192	0.148	0.182333	25.3529
			Promedio					13.0022
								8.29008
		anti Naja nigricollis	17	0.177	0.121	0.153	0.150333	16.8154
			18	0.589	0.437	0.408	0.478	197.054
			19	0.2	0.201	0.319	0.24	45.494
			20	0.191	0.153	0.144	0.162667	19.8868
			Promedio					27.3987
								15.746
											Curva anti- N. nigricincta
		antisuero de conejo	Conejo	1500			Promedio	% señal respecto a Nnc		FD	Conc	Conejo 1	Conejo 2	Conejo 3	Conejo 4	Promedio			1	2	3	4	5	6	7	8	9	10	11	12
	Recubrimiento: Naja nigricincta	anti Naja ashei	1	1.622	2.216	2.211	1.9165	436.399		500		2.46	1.477	1.033	3.799	2.19225		A	2.46	1.477	1.033	3.799	0.796	0.989	0.927	0.745	0.834	0.909
			2	1.949	2.278	2.497	2.24133	547.757		1500	100	0.877	0.581	0.301	1.46	0.80475		B	0.877	0.581	0.301	1.46	0.949	1.037	0.962	0.594	0.637	0.632
			3	1.258	1.559	1.407	1.408	278.937		4500	33.3333	0.292	0.241	0.163	0.456	0.288		C	0.292	0.241	0.163	0.456	1.673	1.685	1.605	0.353	0.371	0.364
			4	1.133	1.153	1.527	1.527	313.802		13500	11.1111	0.146	0.116	0.086	0.157	0.12625		D	0.146	0.116	0.086	0.157	1.898	1.769	1.824	1.287	1.191	1.405
			Promedio					394.224		40500	3.7037	0.094	0.081	0.068	0.097	0.085		E	0.094	0.081	0.068	0.097	0.48	0.437	0.489	1.219	1.874	1.361
								122.624										F	1.622	1.949	1.258	1.133	0.664	0.718	0.733	2.793	2.845	2.86
		anti Naja katiensis	5	0.796	0.989	0.927	0.904	146.613			Ecuación N.nc							G	2.216	2.278	1.559	1.153	0.727	0.748	0.628	1.363	1.871	1.731
			6	0.949	1.037	0.962	0.982667	165.491			m	0.0291						H	2.211	2.497	1.407	1.527	0.825	0.839	0.853	1.323	1.443	1.281
			7	1.673	1.685	1.605	1.65433	352.491			b	0.6889
			8	1.898	1.769	1.824	1.83033	408.209
			Promedio					268.201
								131.707
		anti Naja mossambica	9	0.48	0.437	0.489	0.468667	56.4971
			10	0.664	0.718	0.733	0.705	102.195
			11	0.727	0.748	0.628	0.688	98.6375
			12	0.825	0.839	0.853	0.839	131.562
			Promedio					97.2229
								30.9003
		anti Naja nigricincta	13	0.745	0.834	0.909	0.829333	129.367
			14	0.594	0.637	0.632	0.621	85.0062
			15	0.353	0.371	0.364	0.362667	38.9388
			16	1.287	1.191	1.405	1.29433	246.855
			Promedio					125.042
								89.2071
		anti Naja nigricollis	17	1.219	1.874	1.361	1.48467	301.253
			18	2.793	2.845	2.86	2.83267	769.483
			19	1.363	1.871	1.731	1.655	352.697
			20	1.323	1.443	1.281	1.349	262.132
			Promedio					421.391
								235.006
											Curva anti- N. nigricollis
		antisuero de conejo	Conejo	1500			Promedio	% señal respecto a Nn		FD	Conc	Conejo 1	Conejo 2	Conejo 3	Conejo 4	Promedio			1	2	3	4	5	6	7	8	9	10	11	12
	Recubrimiento: Naja nigricollis	anti Naja ashei	1	1.554	2.055	2.121	1.91	128.246		500		2.613	4.079	3.859	2.817	3.342		A	2.613	4.079	3.859	2.817	1.043	0.96	0.893	0.741	0.695	0.718
			2	2.029	2.177	2.431	2.21233	154.576		1500	100	1.055	2.39	1.714	1.014	1.54325		B	1.055	2.39	1.714	1.014	0.661	0.606	0.743	0.528	0.529	0.515
			3	1.434	1.335	1.301	1.35667	83.0332		4500	33.3333	0.601	0.951	0.732	0.472	0.689		C	0.601	0.951	0.732	0.472	1.283	1.314	1.337	0.415	0.39	0.409
			4	1.355	1.452	1.511	1.43933	89.5151		13500	11.1111	0.214	0.376	0.276	0.212	0.2695		D	0.214	0.376	0.276	0.212	1.307	1.37	1.291	0.901	0.895	0.921
			Promedio					113.843		40500	3.7037	0.098	0.142	0.132	0.101	0.11825		E	0.098	0.142	0.132	0.101	0.602	0.632	0.618	1.365	1.428	1.421
								33.7033										F	1.554	2.029	1.434	1.355	0.699	0.81	0.757	2.274	2.206	2.52
		anti Naja katiensis	5	1.043	0.96	0.893	0.965333	53.8805			Ecuación N.n							G	2.055	2.177	1.335	1.452	0.644	0.731	0.797	1.791	1.928	1.935
			6	0.661	0.606	0.743	0.67	33.8749			m	0.0419						H	2.121	2.431	1.301	1.511	0.962	0.916	0.964	1.458	1.428	1.426
			7	1.283	1.314	1.337	1.31133	79.5233			b	0.7869
			8	1.307	1.37	1.291	1.32267	80.3977
			Promedio					61.9191
								22.3791
		anti Naja mossambica	9	0.602	0.632	0.618	0.617333	30.5277
			10	0.699	0.81	0.757	0.755333	39.4495
			11	0.644	0.731	0.797	0.724	37.3816
			12	0.962	0.916	0.964	0.947333	52.6069
			Promedio					39.9914
								9.23433
		anti Naja nigricincta	13	0.741	0.695	0.718	0.718	36.9884
			14	0.528	0.529	0.515	0.524	24.7872
			15	0.415	0.39	0.409	0.404667	17.8484
			16	0.901	0.895	0.921	0.905667	49.6842
			Promedio					32.327
								14.0176
		anti Naja nigricollis	17	1.365	1.428	1.421	1.40467	86.7843
			18	2.274	2.206	2.52	2.33333	165.399
			19	1.791	1.928	1.935	1.88467	126.088
			20	1.458	1.428	1.426	1.426	88.4627
			Promedio					116.683
								37.2021

## Sheet: PLA2Nashei
		PLA2 activity Naja ashei									Naja ashei vs anti N. ashei									Naja ashei vs anti N. katiensis									Naja ashei vs anti N. mossambica									Naja ashei vs anti N. nigricincta									Naja ashei vs anti N. nigricollis
		0.01835
		Dose (µg)	Ln dose	NaOH 0,018 N		A	B				Av/V	Ln	NaOH 0,01835 N		A	B				Av/V	Ln	NaOH 0,01835 N		A	B				Av/V	Ln	NaOH 0,01835 N		A	B				Av/V	Ln	NaOH 0,01835 N		A	B				Av/V	Ln	NaOH 0,01835 N
		PBS		220	210	0	0				PBS		240	240	0	0				PBS		180	180	0	0				PBS		240	240	0	0				PBS		200	200	0	0				PBS		180
		6	1.79176	800	820	580	610				10000	9.21034			-240	-240				10000	9.21034	200	190	20	10				10000	9.21034	470	480						4500	8.41183	330	340	130	140				10000	9.21034	190
		3	1.09861	740	720	520	510				5000	8.51719	290	280	50	40				5000	8.51719	190	200	10	20				5000	8.51719	760	780						1500	7.31322	580	620	380	420				5000	8.51719	220
		1.5	0.405465	560	580	340	370				2500	7.82405	540	520	300	280				2500	7.82405	200	220	20	40													500	6.21461	750	730	550	530				2500	7.82405	470
		0.75	-0.287682	460	460	240	250				1250	7.1309	660	680	420	440				1250	7.1309	440	460	260	280																						1250	7.1309	520
						Selected dose (µg)	3				Ctl 3 ug		840	900	600	660				Ctl 3 ug		650	640	470	460				Ctl 3 ug		840	900	600	660				Ctl 3 ug		700	710	500	510				Ctl 3 ug		650
						159.033	155.975								50 % Ctl Ven	50 % Ctl Ven								50 % Ctl Ven	50 % Ctl Ven								50 % Ctl Ven	50 % Ctl Ven								50 % Ctl Ven	50 % Ctl Ven
						Prom	DS								300	330								235	230								300	330								250	255
						157.504	2.16257								DE50	DE50								DE50	DE50								DE50	DE50								DE50	DE50
															2473.83	2173.91								1301.6	1205.01																	3341.97	3150
															Prom	DS								Prom	DS								Prom	DS								Prom	DS
						μEq/mg/ min									2323.87	212.076								1253.3	68.2925								>10000									3245.98	135.743
[truncated: 3 more columns]

## Sheet: PLA2Nkatiensis
		PLA2 activity Naja katiensis									Naja katiensis vs anti N. ashei									Naja katiensis vs anti N. katiensis									Naja katiensis vs anti N. mossambica									Naja katiensis vs anti N. nigricincta									Naja katiensis vs anti N. nigricollis
		0.01835
		Dose (µg)	Ln dose	NaOH 0,018 N		A	B				Av/V	Ln	NaOH 0,01835 N		A	B				Av/V	Ln	NaOH 0,01835 N		A	B				Av/V	Ln	NaOH 0,01835 N		A	B				Av/V	Ln	NaOH 0,01835 N		A	B				Av/V	Ln	NaOH 0,01835 N
		PBS		220	210	0	0				PBS		170	180	0	0				PBS		210	210	0	0				PBS		210	220	0	0				PBS		170	180	0	0				PBS		210
		3	1.09861	800	780	580	570				3000	8.00637	610	600	440	420				2000	7.6009	750	780	540	570				3000	8.00637	X	X						3000	8.00637	600	620	430	440				2000	7.6009	630
		1.5	0.405465	600	600	380	390				4500	8.41183	X	500		320				3000	8.00637	500	550	290	340				4500	8.41183	X	X						4500	8.41183	530	520	360	340				3000	8.00637	340
		0.75	-0.287682	400	400	180	190				6750	8.8173	220	X	50					4500	8.41183	290	320	80	110				6750	8.8173	X	X						6750	8.8173	430	420	260	240				4500	8.41183	260
		0.19	-1.66073	240		20	-210				10125	9.22276	200	210	30	30				6750	8.8173	220	220	10	10				10125	9.22276	580	620	370	400				10125	9.22276	220	240	50	60				6750	8.8173	250
						Selected dose (µg)	3				Ctl 3 ug		660	670	485	495				Ctl 3 ug		740	780	530	570				Ctl 3 ug		770	810	560	590				Ctl 3 ug		660	670	490	490				Ctl 3 ug		770
						177.383	174.325								50 % Ctl Ven	50 % Ctl Ven								50 % Ctl Ven	50 % Ctl Ven								50 % Ctl Ven	50 % Ctl Ven								50 % Ctl Ven	50 % Ctl Ven
						Prom	DS								242.5	247.5								265	285								280	295								245	245
						175.854	2.16257								DE50	DE50								DE50	DE50								DE50	DE50								DE50	DE50
															5440.75	6041.19								3397.81	3463.64																	6658.08	6575.67
															Prom	DS								Prom	DS								Prom	DS								Prom	DS
						μEq/mg/ min									5740.97	424.571								3430.72	46.5488								>10000									6616.88	58.2742
[truncated: 3 more columns]

## Sheet: PLA2Nmossambica
		PLA2 activity Naja mossambica									Naja mossambica vs anti N. ashei									Naja mossambica vs anti N. katiensis									Naja mossambica vs anti N. mossambica									Naja mossambica vs anti N. nigricincta									Naja mossambica vs anti N. nigricollis
		0.01835
		Dose (µg)	Ln dose	NaOH 0,018 N		A	B				Av/V	Ln	NaOH 0,01835 N		A	B				Av/V	Ln	NaOH 0,01835 N		A	B				Av/V	Ln	NaOH 0,01835 N		A	B				Av/V	Ln	NaOH 0,01835 N		A	B				Av/V	Ln	NaOH 0,01835 N
		PBS		170	170	0	0				PBS		130	120	0	0				PBS		130	120	0	0				PBS		160	170	0	0				PBS		160	170	0	0				PBS		160
		8	2.07944	800	790	630	620				10000	9.21034	130	140	0	20				10000	9.21034	150	150	20	30				10000	9.21034	150	160	-10	-10				10000	9.21034	140	170	-20	0				10000	9.21034	160
		4	1.38629	760	680	590	510				5000	8.51719	170	170	40	50				5000	8.51719	200	230	70	110				5000	8.51719	560	580	400	410				5000	8.51719	390	380	230	210				5000	8.51719	150
		2	0.693147	670	610	500	440				2500	7.82405	400	410	270	290				2500	7.82405	430	440	300	320				2500	7.82405	600	610	440	440				2500	7.82405	600	600	440	430				2500	7.82405	180
		1	0	550	540	380	370				625	6.43775	560	580	430	460				625	6.43775	600	610	470	490				625	6.43775	630	620	470	450				625	6.43775	640	630	480	460				625	6.43775	510
						Selected dose (µg)	3				Ctl 3 ug		600	610	470	490				Ctl 3 ug		600	610	470	490				Ctl 3 ug		640	650	480	480				Ctl 3 ug		650	670	490	500				Ctl 3 ug		650
						166.679	145.271								50 % Ctl Ven	50 % Ctl Ven								50 % Ctl Ven	50 % Ctl Ven								50 % Ctl Ven	50 % Ctl Ven								50 % Ctl Ven	50 % Ctl Ven
						Prom	DS								235	245								235	245								240	240								245	250
						155.975	15.138								DE50	DE50								DE50	DE50								DE50	DE50								DE50	DE50
															3412.56	3652.75								2646.57	2847.67								6418.38	6466.88								5197.14	5016.76
															Prom	DS								Prom	DS								Prom	DS								Prom	DS
						μEq/mg/ min									3532.65	169.841								2747.12	142.195								6442.63	34.29								5106.95	127.548
[truncated: 3 more columns]

## Sheet: PLA2Nnigricincta
		PLA2 activity Naja nigricincta									Naja nigricincta vs anti N. ashei									Naja nigricincta vs anti N. katiensis									Naja nigricincta vs anti N. mossambica									Naja nigricincta vs anti N. nigricincta									Naja nigricincta vs anti N. nigricollis
		0.01835
		Dose (µg)	Ln dose	NaOH 0,018 N		A	B				Av/V	Ln	NaOH 0,01835 N		A	B				Av/V	Ln	NaOH 0,01835 N		A	B				Av/V	Ln	NaOH 0,01835 N		A	B				Av/V	Ln	NaOH 0,01835 N		A	B				Av/V	Ln	NaOH 0,01835 N
		PBS		190	200	0	0				PBS		180	170	0	0				PBS		180	170	0	0				PBS		200	140	0	0				PBS		200	200	0	0				PBS		200
		6	1.79176	840	850	650	650				10000	9.21034	170	170	-10	0				10000	9.21034	180	180	0	10				10000	9.21034	250	210	50	70				10125	9.22276	220	210	20	10				10000	9.21034	180
		3	1.09861	690	710	500	510				5000	8.51719	240	220	60	50				5000	8.51719	240	230	60	60				5000	8.51719	600	490	400	350				6750	8.8173	420	400	220	200				5000	8.51719	190
		1.5	0.405465	590	590	400	390				2500	7.82405	530	530	350	360				2500	7.82405	500	500	320	330				2500	7.82405	670	660	470	520				4500	8.41183	650	640	450	440				2500	7.82405	380
		0.75	-0.287682	410	420	220	220				1250	7.1309	700	690	520	520				1250	7.1309	640	640	460	470				1250	7.1309	ND	ND	#VALUE!	#VALUE!				3000	8.00637	730	690	530	490				1250	7.1309	640
						Selected dose (µg)	3				Ctl 3 ug		730	710	550	540				Ctl 3 ug		700	690	520	520				Ctl 3 ug		640	620	440	480				Ctl 3 ug		700	760	500	560				Ctl 3 ug		640
						152.917	155.975								50 % Ctl Ven	50 % Ctl Ven								50 % Ctl Ven	50 % Ctl Ven								50 % Ctl Ven	50 % Ctl Ven								50 % Ctl Ven	50 % Ctl Ven
						Prom	DS								275	270								260	260								220	240								250	280
						154.446	2.16257								DE50	DE50								DE50	DE50								DE50	DE50								DE50	DE50
															3204.6	3237.41								2862.43	2962.23								7327.59	7070.71								6840.41	6168.17
															Prom	DS								Prom	DS								Prom	DS								Prom	DS
						μEq/mg/ min									3221.01	23.1992								2912.33	70.5709								7199.15	181.641								6504.29	475.343
[truncated: 3 more columns]

## Sheet: PLA2Nnigricollis
		PLA2 activity Naja nigricollis									Naja nigricollis vs anti N. ashei									Naja nigricollis vs anti N. katiensis									Naja nigricollis vs anti N. mossambica									Naja nigricolliscontra vs anti N. nigricincta								Naja nigricollis vs anti N. nigricollis
		0.018
		Dose (µg)	Ln dose	NaOH 0,018 N		A	B				Av/V	Ln	NaOH 0,018 N		A	B				Av/V	Ln	NaOH 0,018 N		A	B				Av/V	Ln	NaOH 0,018 N		A	B				Av/V	Ln	NaOH 0,018 N		A	B				Av/V	Ln	NaOH 0,018 N
		PBS		180	180	0	0				PBS		160	160	0	0				PBS		160	160	0	0				PBS		170	170	0	0				PBS		160	170	0	0				PBS		160
		6	1.79176	800	830	620	650				2000	7.6009	710	680	550	520				2000	7.6009	720	690	560	530				2000	7.6009	670	690	500	520				2000	7.6009	720	690	620	640				100	4.60517	720
		3	1.09861	670	680	490	500				3000	8.00637	400	410	240	250				3000	8.00637	550	500	390	340				4000	8.29405	610	630	440	460				3000	8.00637	550	500	570	590				200	5.29832	550
		1.5	0.405465	540	560	360	380				4500	8.41183	170	200	10	40				4500	8.41183	310	290	150	130				8000	8.9872	390	410	220	240				4500	8.41183	310	290	500	530				400	5.99146	310
		0.75	-0.287682	450	450	270	270				6750	8.8173	160	160	0	0				6750	8.8173	190	180	30	20				10000	9.21034	200	240	30	70				6750	8.8173	190	180	270	280				800	6.68461	190
						Selected dose (µg)	3				10125	9.22276	160	160	0	0				10125	9.22276	180	180	20	20				Ctl 3 ug		740	760	570	590				10125	9.22276	180	180	190	200				1600	7.37776	180
						147	150																										50 % Ctl Ven	50 % Ctl Ven													2000	7.6009
						Prom	DS				Ctl 3 ug		690	710	530	550				Ctl 3 ug		690	710	530	550								285	295				Ctl 3 ug		610	640	450	470				Ctl 3 ug		640
						148.5	2.12132								50 % Ctl Ven	50 % Ctl Ven								50 % Ctl Ven	50 % Ctl Ven								DE50	DE50								50 % Ctl Ven	50 % Ctl Ven
															265	275								265	275								3317.04	3493.12								225	235
															DE50	DE50								DE50	DE50								Prom	DS								DE50	DE50
						μEq/mg/ min									3007.49	2975.42								3787.42	3535.35								3405.08	124.503								6882.57	6830.51
															Prom	DS								Prom	DS																	Prom	DS
															2991.46	22.6726								3661.38	178.235																	6856.54	36.8079
[truncated: 3 more columns]

## Sheet: MNDNashei
		Minimum dermonecrotic dose: Naja ashei												Neutralization of the minimum dermonecrotic dose											Neutralization of the minimum dermonecrotic dose											Neutralization of the minimum dermonecrotic dose											Neutralization of the minimum dermonecrotic dose
			PBS	Venom (µg)												Antivenom (µl)											Antivenom (µl)											Antivenom (µl)											Antivenom (µl)
		Curve	0	12.5	25	50	100	0	#REF!					Curve	Control	500	1000	3000	#REF!	#REF!	#REF!				Curve	Control	500	1000	3000	#REF!	#REF!	#REF!				Curve	Control	500	1000	3000	#REF!	#REF!	#REF!				Curve	Control	500
	Area (mm2)	a	0	4.87194	6.16126	6.85617	8.41388						Area (mm2)	1	7.39416	6.70461	6.60669	2.60903						Area (mm2)	1	8.18048	7.88391	6.00808	0						Area (mm2)	1	8.15765	8.9701	5.62227	0						Area (mm2)	1	7.73322	5.52854
		b	0	5.87523	6.14156	8.12017	7.70157							2	7.15336	6.37804	6.98303	2.12743							2	10.1998	8.04734	5.03157	0							2	10.1714	7.81623	5.76451	0							2	7.48138	5.02275
		c	0	4.58695	6.00777	8.50992	8.48914							3											3											3											3
		d												4											4											4											4
		e												5											5											5											5
		f												6											6											6											6
		Average												Average	7.27376	6.54132	6.79486	2.36823							Average	9.19016	7.96563	5.51982	0							Average	9.16451	8.39316	5.69339	0							Average	7.6073	5.27565
															3000
				Desired dermonecrotic area (mm2)		5										Desired dermonecrotic area (mm2)		3.63688									Desired dermonecrotic area (mm2)		4.59508									Desired dermonecrotic area (mm2)		4.58225									Desired dermonecrotic area (mm2)
				Curve	m	b	Venom (ug)									Curve	m	b	AV (uL)								Curve	m	b	AV (uL)								Curve	m	b	AV (uL)								Curve
				a	0.2465	0.5971	17.8617									1	-0.0017	7.9187	2518.72								1	-0.0031	9.2969	1516.72								1	-0.0034	9.9132	1567.93								1
				b	0.2457	0.9348	16.5454									2	-0.0019	8.025	2309.54								2	-0.003	8.8867	1430.54								2	-0.0031	9.112	1461.21								2
				c	0.2403	0.5277	18.6113									3											3											3											3
				d												4											4											4											4
				e												5											5											5											5
				f												6											6											6											6
					Mean		17.6728										Mean		2414.13									Mean		1473.63									Mean		1514.57
					Standard deviation		1.04584										Standard deviation		147.913									Standard deviation		60.9357									Standard deviation		75.4603
				17.6728		1.04584										2414.13		147.913		µL							1473.63		60.9357		µL							1514.57		75.4603		µL							1369.07
[truncated: 13 more columns]

## Sheet: MNDNkatiensis
			Minimum dermonecrotic dose: Naja katiensis											Neutralization of the minimum dermonecrotic dose											Neutralization of the minimum dermonecrotic dose											Neutralization of the minimum dermonecrotic dose											Neutralization of the minimum dermonecrotic dose
				PBS	Venom (µg)											Antivenom (µl)											Antivenom (µl)											Antivenom (µl)											Antivenom (µl)
			Curve	0	12.5	25	50	100						Curve	Control	500	1000	3000	#REF!	#REF!	#REF!				Curve	Control	500	1000	3000	#REF!	#REF!	#REF!				Curve	Control	500	1000	3000	#REF!	#REF!	#REF!				Curve	Control	500
		Area (mm2)	a	0	0	6.0462	7.61125	13.8394					Area (mm2)	1	6.71185	7.50442	5.31022	0						Area (mm2)	1	7.00476	6.03591	5.188	0						Area (mm2)	1	6.87705	6.20582	5.24084	0						Area (mm2)	1	6.96506	8.75678
			b	0	0	8.07229	10.56	11.1162						2	7.64347	6.87504	4.15981	0							2	7.97703	6.86387	5.1519	0							2	7.83159	7.50881	6.87243	0							2	7.74685	7.74685
			c											3											3											3											3
			d											4											4											4											4
			e											5											5											5											5
			f											6											6											6											6
			Average											Average	7.17766	7.18973	4.73502	0							Average	7.49089	6.44989	5.16995	0							Average	7.35432	6.85732	6.05664	0							Average	7.35595	8.25182
					Desired dermonecrotic area (mm2)		5									Desired dermonecrotic area (mm2)		3.58883									Desired dermonecrotic area (mm2)		3.74545									Desired dermonecrotic area (mm2)		3.67716									Desired dermonecrotic area (mm2)
					Curve	m	b	Venom (ug)								Curve	m	b	AV (uL)								Curve	m	b	AV (uL)								Curve	m	b	AV (uL)								Curve
					a	0.1395	0.3343	33.4459								1	-0.0029	8.6256	1736.82								1	-0.0025	7.4398	1477.74								1	-0.0025	7.5982	1568.42								1
					b	0.2556	-1.2439	24.4284								2	-0.0026	7.5161	1510.49								2	-0.0027	8.0509	1594.61								2	-0.0031	9.4845	1873.34								2
					c											3											3											3											3
					d											4											4											4											4
					e											5											5											5											5
					f											6											6											6											6
						Mean		28.9371									Mean		1623.65									Mean		1477.74									Mean		1720.88
						Standard deviation		6.37632									Standard deviation		160.039									Standard deviation		82.6403									Standard deviation		215.611
					28.9371		6.37632									1623.65		160.039		µL							1477.74		82.6403		µL							1720.88		215.611		µL							1836.36
[truncated: 13 more columns]

## Sheet: MNDNmossambica
			Minimum dermonecrotic dose: Naja mossambica												Neutralization of the minimum dermonecrotic dose											Neutralization of the minimum dermonecrotic dose											Neutralization of the minimum dermonecrotic dose											Neutralization of the minimum dermonecrotic dose
				PBS	Venom (µg)												Antivenom (µl)											Antivenom (µl)											Antivenom (µl)
			Curve	0	12.5	25	50	100	0	#REF!					Curve	Control	500	1000	3000	#REF!	#REF!	#REF!				Curve	Control	500	1000	3000	#REF!	#REF!	#REF!				Curve	Control	500	1000	3000	#REF!	#REF!	#REF!				Curve	Control
		Area (mm2)	a	0	0	8.58059	9.12832	10.1509						Area (mm2)	1	6.67718	9.24308	5.67236	0						Area (mm2)	1	6.67718	8.23287	6.90779	0						Area (mm2)	1	7.24714	7.96599	6.89758	0						Area (mm2)	1	6.7375
			b	0	0	7.96268	8.8823	8.10839							2	6.70159	7.49	8.02	0							2	7.04601	7.4583	6.62809	0							2	6.89288	9.22685	6.32099	0							2	7.10966
			c	0	0	6.42112	11.069	0							3											3											3											3
			d												4											4											4											4
			e												5											5											5											5
			f												6											6											6											6
			Average												Average	6.68938	8.36654	6.84618	0							Average	6.86159	7.84559	6.76794	0							Average	7.07001	8.59642	6.60928	0							Average	6.92358
					Desired dermonecrotic area (mm2)		5										Desired dermonecrotic area (mm2)		3.34469									Desired dermonecrotic area (mm2)		3.4308									Desired dermonecrotic area (mm2)		3.53501
					Curve	m	b	Venom (ug)									Curve	m	b	AV (uL)								Curve	m	b	AV (uL)								Curve	m	b	AV (uL)
					a	0.2118	-0.2739	24.9004									1	-0.0035	10.149	1944.09								1	-0.0033	10.056	2007.64								1	-0.0033	9.8466	1912.6
					b	0.2083	-0.4598	26.2112									2	-0.0027	8.7871	2015.71								2	-0.0031	9.3122	1897.23								2	-0.0035	10.491	1987.43
					c	0.2796	-2.3239	26.1942									3											3											3
					d												4											4											4
					e												5											5											5
					f												6											6											6
						Mean		25.7686										Mean		1979.9									Mean		1952.43									Mean		1950.02
						Standard deviation		0.751956										Standard deviation		50.6421									Standard deviation		78.072									Standard deviation		52.9076
					25.7686		0.751956										1979.9		50.6421		µL							1952.43		78.072		µL							1950.02		52.9076		µL
[truncated: 14 more columns]

## Sheet: MNDNnigricincta
		Minimum dermonecrotic dose: Naja nigricincta											Neutralization of the minimum dermonecrotic dose											Neutralization of the minimum dermonecrotic dose											Neutralization of the minimum dermonecrotic dose											Neutralization of the minimum dermonecrotic dose
																	#REF!											#REF!											#REF!
			PBS	Venom (µg)											Antivenom (µl)											Antivenom (µl)											Antivenom (µl)											Antivenom (µl)
		Curve	0	12.5	25	50	100	0	#REF!				Curve	Control	500	1000	3000	#REF!	#REF!	#REF!				Curve	Control	500	1000	3000	#REF!	#REF!	#REF!				Curve	Control	500	1000	3000	#REF!	#REF!	#REF!				Curve	Control	500	1000
	Area (mm2)	a	0	5.93447	6.96855	9.30776	12.1698					Area (mm2)	1	7.11196	3.99859	4.7349	0						Area (mm2)	1	5.91783	6.49814	5.60094	0						Area (mm2)	1	5.91244	6.60591	4.48657	0						Area (mm2)	1	7.0857	5.20012	5.08934
		b	0	6.86874	7.47188	6.98197	10.3078						2	6.01655	6.46431	5.00876	0							2	6.86396	7.14566	5.66573	0							2	6.85771	6.85771	4.07325	0							2	5.99433	6.99782	5.85044
		c											3											3											3											3
		d											4											4											4											4
		e											5											5											5											5
		f											6											6											6											6
		Average											Average	6.56426	5.23145	4.87183	0							Average	6.39089	6.8219	5.63334	0							Average	6.38507	6.73181	4.27991	0							Average	6.54001	6.09897	5.46989
				Desired dermonecrotic area (mm2)		5									Desired dermonecrotic area (mm2)		3.28213									Desired dermonecrotic area (mm2)		3.19545									Desired dermonecrotic area (mm2)		3.19254									Desired dermonecrotic area (mm2)
				Curve	m	b	Venom (ug)								Curve	m	b	AV (uL)								Curve	m	b	AV (uL)								Curve	m	b	AV (uL)								Curve	m
				a	0.2787	0.8167	15.01								1	-0.0018	5.6395	1309.65								1	-0.0027	8.0181	1786.17								1	-0.0025	7.49	1718.99								1	-0.0022
				b	0.2989	1.0443	13.2342								2	-0.0026	7.6681	1686.91								2	-0.0029	8.547	1845.36								2	-0.0025	7.455	1704.99								2	-0.0028
				c											3											3											3											3
				d											4											4											4											4
				e											5											5											5											5
				f											6											6											6											6
					Mean		14.1221									Mean		1498.28									Mean		1815.77									Mean		1711.99									Mean
					Standard deviation		1.25572									Standard deviation		266.764									Standard deviation		41.8574									Standard deviation		9.89949									Standard deviation
				14.1221		1.25572									1498.28		266.764		µL							1815.77		41.8574		µL							1711.99		9.89949		µL							1730.95
[truncated: 12 more columns]

[truncated: 12 more sheets: MNDNnigricollis, LD spitting cobras, ED spitting cobras, LD non-spitting cobras, ED non-spitting cobras, ELISA non-spitting cobras, PLAN2anchietae, PLA2Nannulifera, PLA2Nhaje, PLA2Nmelanoleuca, PLA2Nnivea, PLA2Nsenegalensis]
