# Supplementary material for: Intrageneric cross-reactivity of monospecific rabbit antisera against venoms of the medically most important Naja spp. African snakes
Source: PLoS Negl Trop Dis. 2023 Aug 15;17(8):e0011545. doi: 10.1371/journal.pntd.0011545 (PMC10426987; doi:10.1371/journal.pntd.0011545)
Supplement: S4 Data — (XLSX) [file pntd.0011545.s006.xlsx]

## Sheet: N. escupidoras
											Criterio:
											No menos de 100 en el -10lgP, idealmente más de 200
			Marcador N. ashei N. katiensis N. mossambica N. nigricincta N. nigricollis
																					https://www.sciencedirect.com/science/article/pii/S0041010121000933
	Identificación de la muestra	ID interno
	Na1e	6467
	Nk2e	6468
	Nm3e	6469
	Nnig4e	6470
	Nn5e	6471
	Nk6e	6472
	Nk7e	6473
	Nm8e	6508
	Na/K9e	6509
	Nnig/a10e	6510
	Na1e	6467	SVMP
	Protein Group	Protein ID	Accession	-10lgP	Coverage (%)	Coverage (%) Sample 1	Area Sample 1	#Peptides	#Unique	#Spec Sample 1	PTM	Avg. Mass	Description
	2	6	A0A2D4NYT4	130.49	15	15	1420000	8	1	205	Y	28674	Uncharacterized protein (Fragment) OS=Micrurus surinamensis OX=129470 PE=3 SV=1
	1	1	A0A898ILE9	129	7	7	905000	8	1	205	Y	69060	Snake venom metalloprotease OS=Calliophis bivirgatus OX=8633 PE=2 SV=1
	4	13	R4G2I0	70.69	4	4		3	0	50	Y	53521	SVMP-Hop-46 (Fragment) OS=Hoplocephalus bungaroides OX=83403 PE=2 SV=1
	3	14	R4G2Z1	67.8	5	5		3	0	95	Y	39969	SVMP-Hop-18 (Fragment) OS=Hoplocephalus bungaroides OX=83403 PE=2 SV=1
	3	17	R4G2D3	67.8	3	3		3	0	95	Y	68546	SVMP-Aca-4 OS=Acanthophis wellsi OX=239747 PE=2 SV=1
	3	18	B5KFV1	67.8	3	3		3	0	95	Y	68090	Carinatease-1 OS=Tropidechis carinatus OX=100989 PE=2 SV=1
	9	16	A0A098M215	62.59	3	3	14200000	2	2	9	Y	68536	Metalloproteinase (Type III) 5 OS=Hypsiglena sp. JMG-2014 OX=1550645 PE=4 SV=1
	9	33	A0A098M156	62.59	3	3	14200000	2	2	9	Y	68086	Metalloproteinase (Type III) 2 OS=Hypsiglena sp. JMG-2014 OX=1550645 PE=4 SV=1
	6	15	A0A898ILL7	60.07	4	4	20500000	3	1	11	Y	68296	Snake venom metalloprotease OS=Calliophis bivirgatus OX=8633 PE=2 SV=1
	7	51	B5KFV9	51.72	3	3		3	0	11	Y	68672	Textilease-1 OS=Pseudonaja textilis OX=8673 PE=2 SV=1
	7	52	R4G2I8	51.72	5	5		3	0	11	Y	42609	SVMP-Pse-3 (Fragment) OS=Pseudonaja modesta OX=340912 PE=2 SV=1
	7	53	A0A670YYY4	51.72	3	3		3	0	11	Y	68795	Uncharacterized protein OS=Pseudonaja textilis OX=8673 PE=4 SV=1
	7	54	A0A670YQ43	51.72	3	3		3	0	11	Y	68767	Uncharacterized protein OS=Pseudonaja textilis OX=8673 PE=4 SV=1
	7	55	A0A0P0G942	51.72	3	3		3	0	11	Y	68597	P-III snake venom metalloprotease OS=Pseudonaja textilis OX=8673 PE=2 SV=1
	13	61	A0A182C5R2	48.69	2	2	3450	1	1	1	Y	68374	Metalloproteinase OS=Phalotris mertensi OX=1260334 PE=4 SV=1
	10	46	A0A0U5AL91	43.6	22	22	515000	2	2	3	Y	7977	Cytotoxin 17 (Fragment) OS=Naja naja OX=35670 GN=CTX17 PE=2 SV=1
	10	47	A0A0U4N5W4	43.6	22	22	515000	2	2	3	Y	7947	Cytotoxin 13 (Fragment) OS=Naja naja OX=35670 GN=CTX13 PE=2 SV=1
	10	48	A0A0U5ALB9	43.6	22	22	515000	2	2	3	Y	7993	Cytotoxin 14 (Fragment) OS=Naja naja OX=35670 GN=CTX14a PE=2 SV=1
	10	49	A0A0U4W6K7	43.6	22	22	515000	2	2	3	Y	7967	Cytotoxin 16 (Fragment) OS=Naja naja OX=35670 GN=CTX16 PE=2 SV=1
	10	50	A0A0U5AR60	43.6	22	22	515000	2	2	3	Y	7993	Cytotoxin 12 (Fragment) OS=Naja naja OX=35670 GN=CTX12b PE=2 SV=1
	11	72	A0A670YWE2	40.03	4	4	1140000	1	1	1	Y	25367	Peptidase S1 domain-containing protein OS=Pseudonaja textilis OX=8673 PE=3 SV=1
	11	73	A0A6J1VIS1	40.03	4	4	1140000	1	1	1	Y	26900	cationic trypsin-3-like OS=Notechis scutatus OX=8663 GN=LOC113425235 PE=3 SV=1
	11	74	A0A6I9YNT9	40.03	4	4	1140000	1	1	1	Y	26778	cationic trypsin-3-like OS=Thamnophis sirtalis OX=35019 GN=LOC106552243 PE=3 SV=1
	11	75	A0A6P9BFQ0	40.03	4	4	1140000	1	1	1	Y	26901	cationic trypsin-3-like isoform X1 OS=Pantherophis guttatus OX=94885 GN=LOC117661768 PE=3 SV=1
	11	76	A0A6I9YQL3	40.03	4	4	1140000	1	1	1	Y	26870	cationic trypsin-3-like OS=Thamnophis sirtalis OX=35019 GN=LOC106552242 PE=3 SV=1
	11	77	A0A6P9BES5	40.03	4	4	1140000	1	1	1	Y	27050	cationic trypsin-3-like isoform X2 OS=Pantherophis guttatus OX=94885 GN=LOC117661768 PE=3 SV=1
	11	78	V8N4Z1	40.03	3	3	1140000	1	1	1	Y	34150	Cationic trypsin-3 (Fragment) OS=Ophiophagus hannah OX=8665 GN=Try3 PE=3 SV=1
	14	104	A0A346CLU0	33.29	2	2	559000	1	1	1	Y	68893	Snake venom metalloproteinase 14 (Fragment) OS=Borikenophis portoricensis OX=1260276 PE=2 SV=1
	Nk2e	6468	SVMP
	Protein Group	Protein ID	Accession	-10lgP	Coverage (%)	Coverage (%) Sample 1	Area Sample 1	#Peptides	#Unique	#Spec Sample 1	PTM	Avg. Mass	Description
	2	2	A0A898ILE9	101.42	5	5		4	0	61	Y	69060	Snake venom metalloprotease OS=Calliophis bivirgatus OX=8633 PE=2 SV=1
	1	1	A0A898IKT8	97.19	6	6	8540000	3	1	78	Y	68226	Snake venom metalloprotease OS=Calliophis bivirgatus OX=8633 PE=2 SV=1
	5	9	R4G7J0	88.25	9	9		3	0	20	Y	27108	SVMP-Hop-30 (Fragment) OS=Hoplocephalus bungaroides OX=83403 PE=2 SV=1
	5	13	R4G2I0	88.25	5	5		3	0	20	Y	53521	SVMP-Hop-46 (Fragment) OS=Hoplocephalus bungaroides OX=83403 PE=2 SV=1
	4	3	B5KFV2	79.28	5	5	10200000	4	1	22	Y	68282	Porphyriacase-1 OS=Pseudechis porphyriacus OX=8671 PE=2 SV=1
	3	4	B5G6F7	75.34	4	4	16000000	3	1	33	Y	68312	Metalloproteinase OS=Demansia vestigiata OX=412038 PE=2 SV=1
	6	17	B5KFV4	69.24	3	3		2	0	3	Y	68880	Stephensease-1 OS=Hoplocephalus stephensii OX=196418 PE=2
	Nm3e	6469	3FTx
	Protein Group	Protein ID	Accession	-10lgP	Coverage (%)	Coverage (%) Sample 1	Area Sample 1	#Peptides	#Unique	#Spec Sample 1	PTM	Avg. Mass	Description
	2	1	Q9PS33	44.19	15	15	9150000	2	2	7	Y	6724	VC-1=CYTOTOXIN OS=Naja oxiana OX=8657 PE=4 SV=1
	2	2	E2IU05	44.19	15	15	9150000	2	2	7	Y	6953	Three-finger toxin (Fragment) OS=Naja atra OX=8656 PE=4 SV=1
	2	3	E2IU04	44.19	15	15	9150000	2	2	7	Y	6965	Three-finger toxin (Fragment) OS=Naja atra OX=8656 PE=4 SV=1
	2	4	A0A0U5ARS4	44.19	12	12	9150000	2	2	7	Y	7959	Cytotoxin 11 (Fragment) OS=Naja naja OX=35670 GN=CTX11 PE=2 SV=1
	2	5	A0A0U5AL91	44.19	12	12	9150000	2	2	7	Y	7977	Cytotoxin 17 (Fragment) OS=Naja naja OX=35670 GN=CTX17 PE=2 SV=1
	2	6	A0A0U4N5W4	44.19	12	12	9150000	2	2	7	Y	7947	Cytotoxin 13 (Fragment) OS=Naja naja OX=35670 GN=CTX13 PE=2 SV=1
	2	7	A0A0U5ALB9	44.19	12	12	9150000	2	2	7	Y	7993	Cytotoxin 14 (Fragment) OS=Naja naja OX=35670 GN=CTX14a PE=2 SV=1
	2	8	A0A0U4W6K7	44.19	12	12	9150000	2	2	7	Y	7967	Cytotoxin 16 (Fragment) OS=Naja naja OX=35670 GN=CTX16 PE=2 SV=1
	2	9	A0A0U5AR60	44.19	12	12	9150000	2	2	7	Y	7993	Cytotoxin 12 (Fragment) OS=Naja naja OX=35670 GN=CTX12b PE=2 SV=1
	2	10	A0A0U4W6H0	44.19	12	12	9150000	2	2	7	Y	8025	Cytotoxin 15 (Fragment) OS=Naja naja OX=35670 GN=CTX15 PE=2 SV=1
	2	11	A0A7T7DMY7	44.19	11	11	9150000	2	2	7	Y	9054	Cytotoxin 1 (Fragment) OS=Naja sumatrana OX=1108807 PE=2 SV=1
	3	12	A0A2D4H715	41.68	10	10	952000	1	1	1	Y	14093	Disintegrin domain-containing protein (Fragment) OS=Micrurus lemniscatus lemniscatus OX=129467 PE=4 SV=1
	3	13	A0A2D4H733	41.68	4	4	952000	1	1	1	Y	40037	Peptidase M12B domain-containing protein (Fragment) OS=Micrurus lemniscatus lemniscatus OX=129467 PE=4 SV=1
	Nnig4e	6470	3FTx
	Protein Group	Protein ID	Accession	-10lgP	Coverage (%)	Coverage (%) Sample 1	Area Sample 1	#Peptides	#Unique	#Spec Sample 1	PTM	Avg. Mass	Description
	1	1	A0A6J1VUF3	90.94	12	12	34500000	6	3	53	N	22199	LOW QUALITY PROTEIN: cysteine-rich venom protein pseudechetoxin-like OS=Notechis scutatus OX=8663 GN=LOC113428311 PE=3 SV=1
	3	2	V8N8B4	67.84	12	12	138000	4	1	5	Y	24779	ShKT domain-containing protein OS=Ophiophagus hannah OX=8665 GN=L345_16118 PE=3 SV=1
	4	17	A0A0B4SXI8	43.89	4	4	3210000	1	1	3	Y	26934	Cysteine-rich secretory protein OS=Philodryas chamissonis OX=1050405 PE=2 SV=1
	2	4	A0A0U5AL91	31.91	11	11	16400000	1	1	9	Y	7977	Cytotoxin 17 (Fragment) OS=Naja naja OX=35670 GN=CTX17 PE=2 SV=1
	2	5	A0A0U4N5W4	31.91	11	11	16400000	1	1	9	Y	7947	Cytotoxin 13 (Fragment) OS=Naja naja OX=35670 GN=CTX13 PE=2 SV=1
	2	6	A0A0U5ALB9	31.91	11	11	16400000	1	1	9	Y	7993	Cytotoxin 14 (Fragment) OS=Naja naja OX=35670 GN=CTX14a PE=2 SV=1
	2	7	A0A0U4W6K7	31.91	11	11	16400000	1	1	9	Y	7967	Cytotoxin 16 (Fragment) OS=Naja naja OX=35670 GN=CTX16 PE=2 SV=1
	2	8	A0A0U5AR60	31.91	11	11	16400000	1	1	9	Y	7993	Cytotoxin 12 (Fragment) OS=Naja naja OX=35670 GN=CTX12b PE=2 SV=1
	2	9	A0A0U4W6H0	31.91	11	11	16400000	1	1	9	Y	8025	Cytotoxin 15 (Fragment) OS=Naja naja OX=35670 GN=CTX15 PE=2 SV=1
	2	11	Q9PS33	31.91	14	14	16400000	1	1	9	Y	6724	VC-1=CYTOTOXIN OS=Naja oxiana OX=8657 PE=4 SV=1
	2	12	E2IU05	31.91	13	13	16400000	1	1	9	Y	6953	Three-finger toxin (Fragment) OS=Naja atra OX=8656 PE=4 SV=1
	2	13	E2IU04	31.91	13	13	16400000	1	1	9	Y	6965	Three-finger toxin (Fragment) OS=Naja atra OX=8656 PE=4 SV=1
	2	14	A0A0U5ARS4	31.91	11	11	16400000	1	1	9	Y	7959	Cytotoxin 11 (Fragment) OS=Naja naja OX=35670 GN=CTX11 PE=2 SV=1
	2	15	A0A7T7DMY7	31.91	10	10	16400000	1	1	9	Y	9054	Cytotoxin 1 (Fragment) OS=Naja sumatrana OX=1108807 PE=2 SV=1
	Nn5e	6471	PLA2
	Protein Group	Protein ID	Accession	-10lgP	Coverage (%)	Coverage (%) Sample 1	Area Sample 1	#Peptides	#Unique	#Spec Sample 1	PTM	Avg. Mass	Description
	1	6	A0A2H6NIR3	44.8	9	9	13600000	1	1	60	N	11228	Phospholipase A(2) (Fragment) OS=Micrurus lemniscatus carvalhoi OX=129465 PE=3 SV=1
	1	13	A0A2D4PTY2	44.8	9	9	13600000	1	1	60	N	11440	Phospholipase A(2) (Fragment) OS=Micrurus surinamensis OX=129470 PE=3 SV=1
	1	14	A0A2D4N7P6	44.8	9	9	13600000	1	1	60	N	11841	Phospholipase A(2) (Fragment) OS=Micrurus spixii OX=129469 PE=3 SV=1
	1	15	A0A2D4L945	44.8	8	8	13600000	1	1	60	N	12136	Phospholipase A(2) (Fragment) OS=Micrurus paraensis OX=1970185 PE=3 SV=1
	1	16	A0A2D4PRN1	44.8	8	8	13600000	1	1	60	N	12237	Phospholipase A(2) OS=Micrurus surinamensis OX=129470 PE=3 SV=1
	1	17	A0A2D4NMB1	44.8	8	8	13600000	1	1	60	N	12386	Phospholipase A(2) (Fragment) OS=Micrurus spixii OX=129469 PE=3 SV=1
	1	18	A0A2D4PRR8	44.8	8	8	13600000	1	1	60	N	12487	Phospholipase A(2) OS=Micrurus surinamensis OX=129470 PE=3 SV=1
	1	19	A0A2D4J1T5	44.8	8	8	13600000	1	1	60	N	12261	Phospholipase A(2) (Fragment) OS=Micrurus lemniscatus lemniscatus OX=129467 PE=3 SV=1
	1	20	A0A2D4J1S7	44.8	8	8	13600000	1	1	60	N	12188	Phospholipase A(2) (Fragment) OS=Micrurus lemniscatus lemniscatus OX=129467 PE=3 SV=1
	1	21	A0A2D4NM81	44.8	8	8	13600000	1	1	60	N	12466	Phospholipase A(2) (Fragment) OS=Micrurus spixii OX=129469 PE=3 SV=1
	1	22	A0A2D4NMB0	44.8	8	8	13600000	1	1	60	N	12553	Phospholipase A(2) (Fragment) OS=Micrurus spixii OX=129469 PE=3 SV=1
	1	23	A0A2D4NMC0	44.8	8	8	13600000	1	1	60	N	12539	Phospholipase A(2) (Fragment) OS=Micrurus spixii OX=129469 PE=3 SV=1
	1	24	A0A289ZBS3	44.8	8	8	13600000	1	1	60	N	13449	Phospholipase A(2) (Fragment) OS=Micrurus laticollaris OX=1240351 GN=PLA2 PE=2 SV=1
	1	25	Q45Z53	44.8	6	6	13600000	1	1	60	N	15982	Beta taipoxin variant 1 OS=Oxyuranus scutellatus OX=8668 PE=2 SV=1
	1	26	R4G7M1	44.8	6	6	13600000	1	1	60	N	16452	PLA2-Sut-1 OS=Suta fasciata OX=529716 PE=3 SV=1
	1	27	R4FJ01	44.8	6	6	13600000	1	1	60	N	16041	PLA2-Sut-36 OS=Suta fasciata OX=529716 PE=3 SV=1
	1	28	R4G2M6	44.8	6	6	13600000	1	1	60	N	15888	PLA2-Sut-19 OS=Suta fasciata OX=529716 PE=3 SV=1
	1	29	R4FKH4	44.8	6	6	13600000	1	1	60	N	16166	PLA2-Sut-23 OS=Suta fasciata OX=529716 PE=3 SV=1
	1	30	F5CPE9	44.8	6	6	13600000	1	1	60	N	15957	Phospholipase A(2) OS=Micrurus altirostris OX=129457 PE=2 SV=1
	1	31	A6MFM8	44.8	6	6	13600000	1	1	60	N	15940	PLA2-3 OS=Cryptophis nigrescens OX=292442 PE=2 SV=1
	1	32	R4G7M2	44.8	6	6	13600000	1	1	60	N	15887	PLA2-Sut-22 OS=Suta fasciata OX=529716 PE=3 SV=1
	1	33	R4G2M4	44.8	6	6	13600000	1	1	60	N	16220	PLA2-Sut-25 OS=Suta fasciata OX=529716 PE=3 SV=1
	1	34	H8PG88	44.8	6	6	13600000	1	1	60	N	15743	Phospholipase A2 isoform 7 OS=Parasuta nigriceps OX=687874 PE=2 SV=1
	1	35	R4FJ04	44.8	6	6	13600000	1	1	60	N	16020	PLA2-Sut-2 OS=Suta fasciata OX=529716 PE=3 SV=1
	1	36	Q45Z49	44.8	6	6	13600000	1	1	60	N	16260	PLA-5 OS=Oxyuranus scutellatus OX=8668 PE=2 SV=1
	1	37	Q45Z48	44.8	6	6	13600000	1	1	60	N	16533	PLA-6 OS=Oxyuranus scutellatus OX=8668 PE=2 SV=1
	1	38	F8J2D1	44.8	6	6	13600000	1	1	60	N	15970	Putative phospholipase A2 PS31 OS=Drysdalia coronoides OX=66186 PE=2 SV=1
	1	39	A6MFM5	44.8	6	6	13600000	1	1	60	N	16642	PLA2-6 OS=Demansia vestigiata OX=412038 PE=2 SV=1
	1	40	A6MFM4	44.8	6	6	13600000	1	1	60	N	16642	PLA2-5 OS=Demansia vestigiata OX=412038 PE=2 SV=1
	1	41	A6MFM3	44.8	6	6	13600000	1	1	60	N	16641	PLA2-4 OS=Demansia vestigiata OX=412038 PE=2 SV=1
	1	42	A6MFM6	44.8	6	6	13600000	1	1	60	N	16304	PLA2-7 OS=Demansia vestigiata OX=412038 PE=2 SV=1
	1	43	R4G356	44.8	6	6	13600000	1	1	60	N	16595	PLA2-Sut-8 OS=Suta fasciata OX=529716 PE=3 SV=1
	1	44	R4G2I9	44.8	6	6	13600000	1	1	60	N	17049	PLA2-Pse-4 OS=Pseudonaja modesta OX=340912 PE=2 SV=1
	1	45	R4G310	44.8	6	6	13600000	1	1	60	N	17063	PLA2-Pse-3 OS=Pseudonaja modesta OX=340912 PE=2 SV=1
	1	46	R4G7J8	44.8	6	6	13600000	1	1	60	N	17278	PLA2-Pse-5 OS=Pseudonaja modesta OX=340912 PE=2 SV=1
	1	47	R4FK41	44.8	6	6	13600000	1	1	60	N	17304	PLA2-Pse-2 OS=Pseudonaja modesta OX=340912 PE=2 SV=1
	3	7	A0A0U5AL91	34.44	11	11	5630000	1	1	4	Y	7977	Cytotoxin 17 (Fragment) OS=Naja naja OX=35670 GN=CTX17 PE=2 SV=1
	3	8	A0A0U4N5W4	34.44	11	11	5630000	1	1	4	Y	7947	Cytotoxin 13 (Fragment) OS=Naja naja OX=35670 GN=CTX13 PE=2 SV=1
	3	9	A0A0U5ALB9	34.44	11	11	5630000	1	1	4	Y	7993	Cytotoxin 14 (Fragment) OS=Naja naja OX=35670 GN=CTX14a PE=2 SV=1
	3	10	A0A0U4W6K7	34.44	11	11	5630000	1	1	4	Y	7967	Cytotoxin 16 (Fragment) OS=Naja naja OX=35670 GN=CTX16 PE=2 SV=1
	3	11	A0A0U5AR60	34.44	11	11	5630000	1	1	4	Y	7993	Cytotoxin 12 (Fragment) OS=Naja naja OX=35670 GN=CTX12b PE=2 SV=1
	3	12	A0A0U4W6H0	34.44	11	11	5630000	1	1	4	Y	8025	Cytotoxin 15 (Fragment) OS=Naja naja OX=35670 GN=CTX15 PE=2 SV=1
	3	48	Q9PS33	34.44	14	14	5630000	1	1	4	Y	6724	VC-1=CYTOTOXIN OS=Naja oxiana OX=8657 PE=4 SV=1
	3	49	E2IU05	34.44	13	13	5630000	1	1	4	Y	6953	Three-finger toxin (Fragment) OS=Naja atra OX=8656 PE=4 SV=1
	3	50	E2IU04	34.44	13	13	5630000	1	1	4	Y	6965	Three-finger toxin (Fragment) OS=Naja atra OX=8656 PE=4 SV=1
	3	51	A0A0U5ARS4	34.44	11	11	5630000	1	1	4	Y	7959	Cytotoxin 11 (Fragment) OS=Naja naja OX=35670 GN=CTX11 PE=2 SV=1
	3	52	A0A7T7DMY7	34.44	10	10	5630000	1	1	4	Y	9054	Cytotoxin 1 (Fragment) OS=Naja sumatrana OX=1108807 PE=2 SV=1
	2	54	A0A898IPM2	34.36	9	9	2540000	1	1	4	Y	8371	Three-finger toxin OS=Calliophis bivirgatus OX=8633 PE=2 SV=1
	Nk6e	6472	PLA2
	Protein Group	Protein ID	Accession	-10lgP	Coverage (%)	Coverage (%) Sample 1	Area Sample 1	#Peptides	#Unique	#Spec Sample 1	PTM	Avg. Mass	Description
	1	1	A0A2D4PTY2	44.47	9	9	20500000	1	1	90	N	11440	Phospholipase A(2) (Fragment) OS=Micrurus surinamensis OX=129470 PE=3 SV=1
	1	2	A0A2H6NIR3	44.47	9	9	20500000	1	1	90	N	11228	Phospholipase A(2) (Fragment) OS=Micrurus lemniscatus carvalhoi OX=129465 PE=3 SV=1
	1	3	A0A2D4N7P6	44.47	9	9	20500000	1	1	90	N	11841	Phospholipase A(2) (Fragment) OS=Micrurus spixii OX=129469 PE=3 SV=1
	1	4	A0A2D4L945	44.47	8	8	20500000	1	1	90	N	12136	Phospholipase A(2) (Fragment) OS=Micrurus paraensis OX=1970185 PE=3 SV=1
	1	5	A0A2D4PRR8	44.47	8	8	20500000	1	1	90	N	12487	Phospholipase A(2) OS=Micrurus surinamensis OX=129470 PE=3 SV=1
	1	6	A0A2D4J1S7	44.47	8	8	20500000	1	1	90	N	12188	Phospholipase A(2) (Fragment) OS=Micrurus lemniscatus lemniscatus OX=129467 PE=3 SV=1
	1	7	A0A2D4NM81	44.47	8	8	20500000	1	1	90	N	12466	Phospholipase A(2) (Fragment) OS=Micrurus spixii OX=129469 PE=3 SV=1
	1	8	A0A2D4NMB0	44.47	8	8	20500000	1	1	90	N	12553	Phospholipase A(2) (Fragment) OS=Micrurus spixii OX=129469 PE=3 SV=1
	1	9	A0A2D4NMC0	44.47	8	8	20500000	1	1	90	N	12539	Phospholipase A(2) (Fragment) OS=Micrurus spixii OX=129469 PE=3 SV=1
	1	10	Q45Z53	44.47	6	6	20500000	1	1	90	N	15982	Beta taipoxin variant 1 OS=Oxyuranus scutellatus OX=8668 PE=2 SV=1
	1	11	R4G7M1	44.47	6	6	20500000	1	1	90	N	16452	PLA2-Sut-1 OS=Suta fasciata OX=529716 PE=3 SV=1
	1	12	R4FJ01	44.47	6	6	20500000	1	1	90	N	16041	PLA2-Sut-36 OS=Suta fasciata OX=529716 PE=3 SV=1
	1	13	R4G2M6	44.47	6	6	20500000	1	1	90	N	15888	PLA2-Sut-19 OS=Suta fasciata OX=529716 PE=3 SV=1
	1	14	R4FKH4	44.47	6	6	20500000	1	1	90	N	16166	PLA2-Sut-23 OS=Suta fasciata OX=529716 PE=3 SV=1
	1	15	F5CPE9	44.47	6	6	20500000	1	1	90	N	15957	Phospholipase A(2) OS=Micrurus altirostris OX=129457 PE=2 SV=1
	1	16	A6MFM8	44.47	6	6	20500000	1	1	90	N	15940	PLA2-3 OS=Cryptophis nigrescens OX=292442 PE=2 SV=1
	1	17	R4G7M2	44.47	6	6	20500000	1	1	90	N	15887	PLA2-Sut-22 OS=Suta fasciata OX=529716 PE=3 SV=1
	1	18	R4G2M4	44.47	6	6	20500000	1	1	90	N	16220	PLA2-Sut-25 OS=Suta fasciata OX=529716 PE=3 SV=1
	1	19	R4FJ04	44.47	6	6	20500000	1	1	90	N	16020	PLA2-Sut-2 OS=Suta fasciata OX=529716 PE=3 SV=1
	1	20	Q45Z49	44.47	6	6	20500000	1	1	90	N	16260	PLA-5 OS=Oxyuranus scutellatus OX=8668 PE=2 SV=1
	1	21	Q45Z48	44.47	6	6	20500000	1	1	90	N	16533	PLA-6 OS=Oxyuranus scutellatus OX=8668 PE=2 SV=1
	1	22	F8J2D1	44.47	6	6	20500000	1	1	90	N	15970	Putative phospholipase A2 PS31 OS=Drysdalia coronoides OX=66186 PE=2 SV=1
	1	23	A6MFM5	44.47	6	6	20500000	1	1	90	N	16642	PLA2-6 OS=Demansia vestigiata OX=412038 PE=2 SV=1
	1	24	A6MFM4	44.47	6	6	20500000	1	1	90	N	16642	PLA2-5 OS=Demansia vestigiata OX=412038 PE=2 SV=1
	1	25	A6MFM3	44.47	6	6	20500000	1	1	90	N	16641	PLA2-4 OS=Demansia vestigiata OX=412038 PE=2 SV=1
	1	26	A6MFM6	44.47	6	6	20500000	1	1	90	N	16304	PLA2-7 OS=Demansia vestigiata OX=412038 PE=2 SV=1
	1	27	R4G356	44.47	6	6	20500000	1	1	90	N	16595	PLA2-Sut-8 OS=Suta fasciata OX=529716 PE=3 SV=1
	1	28	R4G2I9	44.47	6	6	20500000	1	1	90	N	17049	PLA2-Pse-4 OS=Pseudonaja modesta OX=340912 PE=2 SV=1
	1	29	R4G310	44.47	6	6	20500000	1	1	90	N	17063	PLA2-Pse-3 OS=Pseudonaja modesta OX=340912 PE=2 SV=1
	1	30	R4G7J8	44.47	6	6	20500000	1	1	90	N	17278	PLA2-Pse-5 OS=Pseudonaja modesta OX=340912 PE=2 SV=1
	1	31	R4FK41	44.47	6	6	20500000	1	1	90	N	17304	PLA2-Pse-2 OS=Pseudonaja modesta OX=340912 PE=2 SV=1
	3	32	A0A898IPM2	32.74	9	9	289000	1	1	1	Y	8371	Three-finger toxin OS=Calliophis bivirgatus OX=8633 PE=2 SV=1
	2	33	Q9PS33	30.99	14	14	6420000	1	1	3	Y	6724	VC-1=CYTOTOXIN OS=Naja oxiana OX=8657 PE=4 SV=1
	2	34	E2IU05	30.99	13	13	6420000	1	1	3	Y	6953	Three-finger toxin (Fragment) OS=Naja atra OX=8656 PE=4 SV=1
	2	35	E2IU04	30.99	13	13	6420000	1	1	3	Y	6965	Three-finger toxin (Fragment) OS=Naja atra OX=8656 PE=4 SV=1
	2	36	A0A0U5ARS4	30.99	11	11	6420000	1	1	3	Y	7959	Cytotoxin 11 (Fragment) OS=Naja naja OX=35670 GN=CTX11 PE=2 SV=1
	2	37	A0A0U5AL91	30.99	11	11	6420000	1	1	3	Y	7977	Cytotoxin 17 (Fragment) OS=Naja naja OX=35670 GN=CTX17 PE=2 SV=1
	2	38	A0A0U4N5W4	30.99	11	11	6420000	1	1	3	Y	7947	Cytotoxin 13 (Fragment) OS=Naja naja OX=35670 GN=CTX13 PE=2 SV=1
	2	39	A0A0U5ALB9	30.99	11	11	6420000	1	1	3	Y	7993	Cytotoxin 14 (Fragment) OS=Naja naja OX=35670 GN=CTX14a PE=2 SV=1
	2	40	A0A0U4W6K7	30.99	11	11	6420000	1	1	3	Y	7967	Cytotoxin 16 (Fragment) OS=Naja naja OX=35670 GN=CTX16 PE=2 SV=1
	2	41	A0A0U5AR60	30.99	11	11	6420000	1	1	3	Y	7993	Cytotoxin 12 (Fragment) OS=Naja naja OX=35670 GN=CTX12b PE=2 SV=1
	2	42	A0A0U4W6H0	30.99	11	11	6420000	1	1	3	Y	8025	Cytotoxin 15 (Fragment) OS=Naja naja OX=35670 GN=CTX15 PE=2 SV=1
	2	43	A0A7T7DMY7	30.99	10	10	6420000	1	1	3	Y	9054	Cytotoxin 1 (Fragment) OS=Naja sumatrana OX=1108807 PE=2 SV=1
	Nk7e	6473	3FTx/PLA2
	Protein Group	Protein ID	Accession	-10lgP	Coverage (%)	Coverage (%) Sample 1	Area Sample 1	#Peptides	#Unique	#Spec Sample 1	PTM	Avg. Mass	Description
	1	1	A0A0U5AL91	59.59	28	28	92300000	2	2	15	Y	7977	Cytotoxin 17 (Fragment) OS=Naja naja OX=35670 GN=CTX17 PE=2 SV=1
	1	2	A0A0U4N5W4	59.59	28	28	92300000	2	2	15	Y	7947	Cytotoxin 13 (Fragment) OS=Naja naja OX=35670 GN=CTX13 PE=2 SV=1
	1	3	A0A0U5ALB9	59.59	28	28	92300000	2	2	15	Y	7993	Cytotoxin 14 (Fragment) OS=Naja naja OX=35670 GN=CTX14a PE=2 SV=1
	1	4	A0A0U4W6K7	59.59	28	28	92300000	2	2	15	Y	7967	Cytotoxin 16 (Fragment) OS=Naja naja OX=35670 GN=CTX16 PE=2 SV=1
	3	6	A0A2D4PTY2	46.02	12	12	6890000	1	1	5	N	11440	Phospholipase A(2) (Fragment) OS=Micrurus surinamensis OX=129470 PE=3 SV=1
	3	7	A0A2H6NIR3	46.02	12	12	6890000	1	1	5	N	11228	Phospholipase A(2) (Fragment) OS=Micrurus lemniscatus carvalhoi OX=129465 PE=3 SV=1
	3	8	A0A2D4N7P6	46.02	11	11	6890000	1	1	5	N	11841	Phospholipase A(2) (Fragment) OS=Micrurus spixii OX=129469 PE=3 SV=1
	3	9	A0A2D4PRN1	46.02	11	11	6890000	1	1	5	N	12237	Phospholipase A(2) OS=Micrurus surinamensis OX=129470 PE=3 SV=1
	3	10	A0A2D4NMB1	46.02	11	11	6890000	1	1	5	N	12386	Phospholipase A(2) (Fragment) OS=Micrurus spixii OX=129469 PE=3 SV=1
	3	11	A0A2D4PRR8	46.02	11	11	6890000	1	1	5	N	12487	Phospholipase A(2) OS=Micrurus surinamensis OX=129470 PE=3 SV=1
	3	12	A0A2D4J1T5	46.02	11	11	6890000	1	1	5	N	12261	Phospholipase A(2) (Fragment) OS=Micrurus lemniscatus lemniscatus OX=129467 PE=3 SV=1
	3	13	A0A2D4J1S7	46.02	11	11	6890000	1	1	5	N	12188	Phospholipase A(2) (Fragment) OS=Micrurus lemniscatus lemniscatus OX=129467 PE=3 SV=1
	3	14	A0A2D4NM81	46.02	11	11	6890000	1	1	5	N	12466	Phospholipase A(2) (Fragment) OS=Micrurus spixii OX=129469 PE=3 SV=1
	3	15	A0A2D4NMB0	46.02	11	11	6890000	1	1	5	N	12553	Phospholipase A(2) (Fragment) OS=Micrurus spixii OX=129469 PE=3 SV=1
	3	16	A0A2D4NMC0	46.02	11	11	6890000	1	1	5	N	12539	Phospholipase A(2) (Fragment) OS=Micrurus spixii OX=129469 PE=3 SV=1
	3	17	H8PG85	46.02	8	8	6890000	1	1	5	N	15796	Phospholipase A2 isoform 4 OS=Parasuta nigriceps OX=687874 PE=2 SV=1
	3	18	Q45Z53	46.02	8	8	6890000	1	1	5	N	15982	Beta taipoxin variant 1 OS=Oxyuranus scutellatus OX=8668 PE=2 SV=1
	3	19	R4G7M1	46.02	8	8	6890000	1	1	5	N	16452	PLA2-Sut-1 OS=Suta fasciata OX=529716 PE=3 SV=1
	3	20	R4FJ01	46.02	8	8	6890000	1	1	5	N	16041	PLA2-Sut-36 OS=Suta fasciata OX=529716 PE=3 SV=1
	3	21	R4G2M6	46.02	8	8	6890000	1	1	5	N	15888	PLA2-Sut-19 OS=Suta fasciata OX=529716 PE=3 SV=1
	3	22	R4FKH4	46.02	8	8	6890000	1	1	5	N	16166	PLA2-Sut-23 OS=Suta fasciata OX=529716 PE=3 SV=1
	3	23	A6MFM8	46.02	8	8	6890000	1	1	5	N	15940	PLA2-3 OS=Cryptophis nigrescens OX=292442 PE=2 SV=1
	3	24	R4G7M2	46.02	8	8	6890000	1	1	5	N	15887	PLA2-Sut-22 OS=Suta fasciata OX=529716 PE=3 SV=1
	3	25	R4FJ04	46.02	8	8	6890000	1	1	5	N	16020	PLA2-Sut-2 OS=Suta fasciata OX=529716 PE=3 SV=1
	3	26	Q45Z48	46.02	8	8	6890000	1	1	5	N	16533	PLA-6 OS=Oxyuranus scutellatus OX=8668 PE=2 SV=1
	3	27	F8J2D1	46.02	8	8	6890000	1	1	5	N	15970	Putative phospholipase A2 PS31 OS=Drysdalia coronoides OX=66186 PE=2 SV=1
	3	28	A6MFM5	46.02	8	8	6890000	1	1	5	N	16642	PLA2-6 OS=Demansia vestigiata OX=412038 PE=2 SV=1
	3	29	A6MFM4	46.02	8	8	6890000	1	1	5	N	16642	PLA2-5 OS=Demansia vestigiata OX=412038 PE=2 SV=1
	3	30	A6MFM3	46.02	8	8	6890000	1	1	5	N	16641	PLA2-4 OS=Demansia vestigiata OX=412038 PE=2 SV=1
	3	31	R4G356	46.02	8	8	6890000	1	1	5	N	16595	PLA2-Sut-8 OS=Suta fasciata OX=529716 PE=3 SV=1
	3	32	R4G2I9	46.02	8	8	6890000	1	1	5	N	17049	PLA2-Pse-4 OS=Pseudonaja modesta OX=340912 PE=2 SV=1
	3	33	R4G310	46.02	8	8	6890000	1	1	5	N	17063	PLA2-Pse-3 OS=Pseudonaja modesta OX=340912 PE=2 SV=1
	3	34	R4G7J8	46.02	8	8	6890000	1	1	5	N	17278	PLA2-Pse-5 OS=Pseudonaja modesta OX=340912 PE=2 SV=1
	3	35	R4FK41	46.02	8	8	6890000	1	1	5	N	17304	PLA2-Pse-2 OS=Pseudonaja modesta OX=340912 PE=2 SV=1
	2	42	A0A898IPM2	35.06	9	9	8930000	1	1	9	Y	8371	Three-finger toxin OS=Calliophis bivirgatus OX=8633 PE=2 SV=1
	4	43	F8J2H1	32.24	10	10	2610000	1	1	1	Y	9010	Putative short chain neurotoxin 61R OS=Drysdalia coronoides OX=66186 PE=2 SV=1
	4	44	F8J2H0	32.24	10	10	2610000	1	1	1	Y	9041	Putative short chain neurotoxin 110R OS=Drysdalia coronoides OX=66186 PE=2 SV=1
	4	45	F8J2G8	32.24	10	10	2610000	1	1	1	Y	9009	Putative short chain neurotoxin 37R OS=Drysdalia coronoides OX=66186 PE=2 SV=1
	4	46	F8J2G2	32.24	10	10	2610000	1	1	1	Y	8995	Putative short chain neurotoxin 45 OS=Drysdalia coronoides OX=66186 PE=2 SV=1
	4	47	A0A194ATB0	32.24	10	10	2610000	1	1	1	Y	8925	Three-finger toxin 5a OS=Micrurus tener OX=1114301 PE=4 SV=1
	4	48	F8J2G4	32.24	10	10	2610000	1	1	1	Y	8965	Putative short chain neurotoxin 360 OS=Drysdalia coronoides OX=66186 PE=2 SV=1
	4	49	A0A0G3YJD1	32.24	10	10	2610000	1	1	1	Y	8895	Short chain alpha neurotoxin DH OS=Micrurus diastema OX=39023 PE=2 SV=1
	4	50	A0A194ASE0	32.24	10	10	2610000	1	1	1	Y	8983	Three-finger toxin 5b OS=Micrurus tener OX=1114301 PE=4 SV=1
	4	51	A0A0H4IVP7	32.24	10	10	2610000	1	1	1	Y	8885	Short chain alpha neurotoxin B.E OS=Micrurus browni OX=1675716 PE=2 SV=1
	4	52	F8J2H2	32.24	10	10	2610000	1	1	1	Y	8921	Putative short chain neurotoxin 149R OS=Drysdalia coronoides OX=66186 PE=2 SV=1
	4	53	A0A024AXD4	32.24	10	10	2610000	1	1	1	Y	8968	Short neurotoxin OS=Micropechis ikaheca OX=66188 PE=2 SV=1
	4	54	A0A024AYC2	32.24	10	10	2610000	1	1	1	Y	8906	Short neurotoxin OS=Micropechis ikaheca OX=66188 PE=2 SV=1
	4	55	A0A024AX16	32.24	10	10	2610000	1	1	1	Y	8982	Short neurotoxin OS=Micropechis ikaheca OX=66188 PE=2 SV=1
	4	56	F8J2G7	32.24	9	9	2610000	1	1	1	Y	9354	Putative short chain neurotoxin 597 OS=Drysdalia coronoides OX=66186 PE=2 SV=1
	4	57	F8J2G9	32.24	9	9	2610000	1	1	1	Y	9794	Putative short chain neurotoxin 101R OS=Drysdalia coronoides OX=66186 PE=2 SV=1
	Nm8e	6508	LAAO
	ein Group	Protein ID	Accession	-10lgP	Coverage (%)	Coverage (%) Sample 1	Area Sample 1	#Peptides	#Unique	#Spec Sample 1	PTM	Avg. Mass	Description
	4	1	A0A194AS98	121.58	15	15	2590000	8	3	21	Y	63012	Ecto-5'-nucleotidase OS=Micrurus tener OX=1114301 PE=3 SV=1
	4	2	A0A0F7YZM6	121.58	15	15	2590000	8	3	21	Y	63025	Ecto-5'-nucleotidase OS=Micrurus fulvius OX=8637 PE=2 SV=1
	4	3	U3FYP9	121.58	15	15	2590000	8	3	21	Y	62983	Ecto-5'-nucleotidase OS=Micrurus fulvius OX=8637 PE=2 SV=1
	6	14	A0A0B8RXZ9	95.85	10	10		5	0	13	Y	64759	Ecto-5'-nucleotidase OS=Boiga irregularis OX=92519 PE=3 SV=1
	6	15	A0A6P9B1J7	95.85	9	9		5	0	13	Y	65293	Ecto-5'-nucleotidase OS=Pantherophis guttatus OX=94885 GN=NT5E PE=3 SV=1
	8	28	A0A6J1W0D3	82.56	14	14		3	0	5	Y	29095	snake venom 5'-nucleotidase-like OS=Notechis scutatus OX=8663 GN=LOC113430446 PE=4 SV=1
	8	29	V8NYW9	82.56	15	15		3	0	5	Y	28053	5'-nucleotidase (Fragment) OS=Ophiophagus hannah OX=8665 GN=NT5E PE=3 SV=1
	3	27	R4FID0	72.65	5	5	1920000	3	2	22	Y	61568	Amine oxidase OS=Denisonia devisi OX=529689 PE=2 SV=1
	2	26	A0A6J1V7Y6	70.97	5	5	3600000	3	2	39	N	61914	Amine oxidase OS=Notechis scutatus OX=8663 GN=LOC113422237 PE=3 SV=1
	1	30	A0A346CIA4	66.04	4	4	936000	2	1	45	Y	58594	Amine oxidase (Fragment) OS=Spilotes sulphureus OX=1899469 PE=2 SV=1
	7	39	A0A2D4KYM4	56.67	11	11	2020000	2	2	6	N	13430	Uncharacterized protein (Fragment) OS=Micrurus paraensis OX=1970185 PE=4 SV=1
	5	31	A0A2U8QNR6	56.3	3	3	1600000	2	1	21	N	57134	L-amino-acid oxidase (Fragment) OS=Micrurus mipartitus OX=430902 PE=2 SV=1
	5	32	A0A2U8QNR2	56.3	3	3	1600000	2	1	21	N	57088	L-amino-acid oxidase (Fragment) OS=Micrurus mipartitus OX=430902 PE=2 SV=1
	5	33	A0A2U8QNR7	56.3	3	3	1600000	2	1	21	N	57024	L-amino-acid oxidase (Fragment) OS=Micrurus mipartitus OX=430902 PE=2 SV=1
	5	34	A0A2U8QNU6	56.3	3	3	1600000	2	1	21	N	57134	L-amino-acid oxidase (Fragment) OS=Micrurus mipartitus OX=430902 PE=2 SV=1
	5	35	T2HRS5	56.3	3	3	1600000	2	1	21	N	57129	Amine oxidase OS=Protobothrops flavoviridis OX=88087 PE=2 SV=1
	5	36	T2HQ57	56.3	3	3	1600000	2	1	21	N	58087	Amine oxidase OS=Ovophis okinavensis OX=8769 PE=2 SV=1
	11	77	A0A6I9YK92	30.02	2	2	85500	1	1	1	N	33435	voltage-dependent L-type calcium channel subunit beta-3 OS=Thamnophis sirtalis OX=35019 GN=CACNB3 PE=4 SV=1
	11	94	A0A6P9BA94	30.02	1	1	85500	1	1	1	N	54380	Calcium channel voltage-dependent subunit beta 3 OS=Pantherophis guttatus OX=94885 GN=CACNB3 PE=3 SV=1
	11	95	A0A6J1US15	30.02	1	1	85500	1	1	1	N	54628	Calcium channel voltage-dependent subunit beta 3 OS=Notechis scutatus OX=8663 GN=CACNB3 PE=3 SV=1
	11	96	A0A6P9BIZ0	30.02	1	1	85500	1	1	1	N	54638	Calcium channel voltage-dependent subunit beta 3 OS=Pantherophis guttatus OX=94885 GN=CACNB3 PE=
	Na/K9e	6509	LAAO
	Protein Group	Protein ID	Accession	-10lgP	Coverage (%)	Coverage (%) Sample 1	Area Sample 1	#Peptides	#Unique	#Spec Sample 1	PTM	Avg. Mass	Description
	1	1	A0A6J1TTY5	56.86	3	3	110000	2	1	4	Y	96900	ectonucleotide pyrophosphatase/phosphodiesterase family member 3 isoform X2 OS=Notechis scutatus OX=8663 GN=ENPP3 PE=3 SV=1
	1	2	A0A2D4K5D9	56.86	3	3	110000	2	1	4	Y	99592	Uncharacterized protein (Fragment) OS=Micrurus paraensis OX=1970185 PE=3 SV=1
	1	3	A0A670YWQ6	56.86	3	3	110000	2	1	4	Y	100853	Ectonucleotide pyrophosphatase/phosphodiesterase 3 OS=Pseudonaja textilis OX=8673 GN=ENPP3 PE=3 SV=1
	2	4	A0A1L8D6B7	55.78	3	3	221000	2	1	3	Y	91859	BATXPDE1 OS=Bothrops atrox OX=8725 PE=2 SV=1
	2	5	A0A1W7RBB0	55.78	3	3	221000	2	1	3	Y	91752	Cadam10_PDE-1 OS=Crotalus adamanteus OX=8729 PE=3 SV=1
	2	6	T1DJT5	55.78	3	3	221000	2	1	3	Y	93754	Ectonucleotide pyrophosphatase/phosphodiesterase family member 3-like protein OS=Crotalus horridus OX=35024 PE=2 SV=1
	2	7	U3TAI7	55.78	3	3	221000	2	1	3	Y	96239	Phosphodiesterase OS=Ovophis okinavensis OX=8769 PE=2 SV=1
	2	8	A0A6B2FCW7	55.78	3	3	221000	2	1	3	Y	96405	Uncharacterized protein OS=Bothriechis nubestris OX=1766655 PE=3 SV=1
	2	9	A0A0F7Z2Q3	55.78	3	3	221000	2	1	3	Y	96373	Phosphodiesterase OS=Crotalus adamanteus OX=8729 PE=2 SV=1
	2	10	T1D6P7	55.78	3	3	221000	2	1	3	Y	96387	Phosphodiesterase OS=Crotalus horridus OX=35024 PE=2 SV=1
	2	11	U3TBJ5	55.78	3	3	221000	2	1	3	Y	100879	Phosphodiesterase OS=Ovophis okinavensis OX=8769 PE=2 SV=1
	Nnig/a10e	6510	3FTx
	Protein Group	Protein ID	Accession	-10lgP	Coverage (%)	Coverage (%) Sample 1	Area Sample 1	#Peptides	#Unique	#Spec Sample 1	PTM	Avg. Mass	Description
	1	3	Q9PS33	29.81	14	14	530000	1	1	1	Y	6724	VC-1=CYTOTOXIN OS=Naja oxiana OX=8657 PE=4 SV=1
	1	4	E2IU05	29.81	13	13	530000	1	1	1	Y	6953	Three-finger toxin (Fragment) OS=Naja atra OX=8656 PE=4 SV=1
	1	5	E2IU04	29.81	13	13	530000	1	1	1	Y	6965	Three-finger toxin (Fragment) OS=Naja atra OX=8656 PE=4 SV=1
	1	6	A0A0U5ARS4	29.81	11	11	530000	1	1	1	Y	7959	Cytotoxin 11 (Fragment) OS=Naja naja OX=35670 GN=CTX11 PE=2 SV=1
	1	7	A0A0U5ALB9	29.81	11	11	530000	1	1	1	Y	7993	Cytotoxin 14 (Fragment) OS=Naja naja OX=35670 GN=CTX14a PE=2 SV=1
	1	8	A0A0U5AL91	29.81	11	11	530000	1	1	1	Y	7977	Cytotoxin 17 (Fragment) OS=Naja naja OX=35670 GN=CTX17 PE=2 SV=1
	1	9	A0A0U4N5W4	29.81	11	11	530000	1	1	1	Y	7947	Cytotoxin 13 (Fragment) OS=Naja naja OX=35670 GN=CTX13 PE=2 SV=1
	1	10	A0A0U4W6K7	29.81	11	11	530000	1	1	1	Y	7967	Cytotoxin 16 (Fragment) OS=Naja naja OX=35670 GN=CTX16 PE=2 SV=1
	1	11	A0A0U5AR60	29.81	11	11	530000	1	1	1	Y	7993	Cytotoxin 12 (Fragment) OS=Naja naja OX=35670 GN=CTX12b PE=2 SV=1
	1	12	A0A0U4W6H0	29.81	11	11	530000	1	1	1	Y	8025	Cytotoxin 15 (Fragment) OS=Naja naja OX=35670 GN=CTX15 PE=2 SV=1
	1	13	A0A7T7DMY7	29.81	10	10	530000	1	1	1	Y	9054	Cytotoxin 1 (Fragment) OS=Naja sumatrana OX=1108807 PE=2 SV=1

## Sheet: N. neurotóxicas
	Identificación de la muestra	ID interno
	Ns1n	6457
	Na2n	6458
	Na3n	6459
	Ns4n	6460
	Na5n	6461
	Nan6n	6462
	Nm7n	6463
	Nh8n	6464
	Nni9n	6465
	Na10n	6466
	Ns1n	6457	Cobra venom factor
	Protein Group	Protein ID	Accession	-10lgP	Coverage (%)	Coverage (%) Sample 1	Area Sample 1	#Peptides	#Unique	#Spec Sample 1	PTM	Avg. Mass	Description
	2	1	A8QL54	86.38	4	4	6.45E5	5	1	12	Y	142836	Complement-depleting factor (Fragment) OS=Bungarus fasciatus OX=8613 PE=2 SV=1
	2	2	A0A346CLZ6	90.35	4	4	6.45E5	6	1	13	Y	185522	Cobra venom factor 1 (Fragment) OS=Ahaetulla prasina OX=499056 PE=2 SV=1
	2	3	A0A6P9D362	90.35	4	4	6.45E5	6	1	13	Y	186036	complement C3 isoform X2 OS=Pantherophis guttatus OX=94885 GN=C3 PE=4 SV=1
	2	4	A0A081DUB7	90.35	4	4	6.45E5	6	1	13	Y	185651	Complement C3 OS=Opheodrys aestivus OX=186591 PE=2 SV=1
	2	5	A0A346CI96	90.35	4	4	6.45E5	6	1	13	Y	185667	Cobra venom factor (Fragment) OS=Spilotes sulphureus OX=1899469 PE=2 SV=1
	1	6	A0A6G5ZW30	84.19	3	3	3.47E6	5	1	13	Y	185146	Venom factor 1 OS=Vipera anatolica senliki OX=2604287 PE=2 SV=1
	3	13	A8QL55	78.79	2	2	7.11E6	5	3	11	N	184353	Complement-depleting factor OS=Ophiophagus hannah OX=8665 PE=2 SV=1
	4	28	V8NCP4	58.63	3	3	1.2E6	2	1	2	Y	69641	Complement C3 (Fragment) OS=Ophiophagus hannah OX=8665 GN=C3 PE=4 SV=1
	5	32	A0A081DUC5	50.18	1	1		2	0	2	Y	185072	Complement C3 OS=Python regius OX=51751 PE=2 SV=1
	Na2n	6458	Phosphodiesterase
	Protein Group	Protein ID	Accession	-10lgP	Coverage (%)	Coverage (%) Sample 1	Area Sample 1	#Peptides	#Unique	#Spec Sample 1	PTM	Avg. Mass	Description
	1	1	A0A0F7YYZ8	87.92	4	4	2.21E6	3	3	6	Y	96652	Phosphodiesterase OS=Micrurus fulvius OX=8637 PE=2 SV=1
	1	2	A0A194ARD7	87.92	4	4	2.21E6	3	3	6	Y	97025	Phosphodiesterase OS=Micrurus tener OX=1114301 PE=3 SV=1
	1	3	U3FAB3	87.92	4	4	2.21E6	3	3	6	Y	97025	Ectonucleotide pyrophosphatase/phosphodiesterase family member 3 OS=Micrurus fulvius OX=8637 PE=2 SV=1
	1	4	A0A2D4FR34	87.92	4	4	2.21E6	3	3	6	Y	99450	Uncharacterized protein OS=Micrurus corallinus OX=54390 PE=3 SV=1
	1	5	A0A2D4K5D9	87.92	4	4	2.21E6	3	3	6	Y	99592	Uncharacterized protein (Fragment) OS=Micrurus paraensis OX=1970185 PE=3 SV=1
	1	6	A0A2D4P521	87.92	6	6	2.21E6	3	3	6	Y	59425	Uncharacterized protein (Fragment) OS=Micrurus surinamensis OX=129470 PE=4 SV=1
	1	7	A0A2D4P571	87.92	5	5	2.21E6	3	3	6	Y	75245	Uncharacterized protein (Fragment) OS=Micrurus surinamensis OX=129470 PE=4 SV=1
	1	8	A0A2H6N6S6	87.92	8	8	2.21E6	3	3	6	Y	43123	Uncharacterized protein (Fragment) OS=Micrurus lemniscatus carvalhoi OX=129465 PE=4 SV=1
	Na3n	6459	SVMP
	Protein Group	Protein ID	Accession	-10lgP	Coverage (%)	Coverage (%) Sample 1	Area Sample 1	#Peptides	#Unique	#Spec Sample 1	PTM	Avg. Mass	Description
	1	1	A0A346CLU6	40.66	1	1	6650000	1	1	2	Y	68342	Snake venom metalloproteinase 20 (Fragment) OS=Borikenophis portoricensis OX=1260276 PE=2 SV=1
	1	2	A0A346CLU9	40.66	1	1	6650000	1	1	2	Y	68505	Snake venom metalloproteinase 23 (Fragment) OS=Borikenophis portoricensis OX=1260276 PE=2 SV=1
	1	3	A0A346CLV3	40.66	1	1	6650000	1	1	2	Y	68705	Snake venom metalloproteinase 27 (Fragment) OS=Borikenophis portoricensis OX=1260276 PE=2 SV=1
	1	4	A0A346CLT0	40.66	1	1	6650000	1	1	2	Y	68570	Snake venom metalloproteinase 4 (Fragment) OS=Borikenophis portoricensis OX=1260276 PE=2 SV=1
	1	5	A0A346CLU8	40.66	1	1	6650000	1	1	2	Y	68485	Snake venom metalloproteinase 22 (Fragment) OS=Borikenophis portoricensis OX=1260276 PE=2 SV=1
	1	6	A0A346CLT4	40.66	1	1	6650000	1	1	2	Y	68649	Snake venom metalloproteinase 8 (Fragment) OS=Borikenophis portoricensis OX=1260276 PE=2 SV=1
	1	7	A0A346CLT6	40.66	1	1	6650000	1	1	2	Y	68831	Snake venom metalloproteinase 10 (Fragment) OS=Borikenophis portoricensis OX=1260276 PE=2 SV=1
	1	8	A0A346CLU7	40.66	1	1	6650000	1	1	2	Y	68468	Snake venom metalloproteinase 21 (Fragment) OS=Borikenophis portoricensis OX=1260276 PE=2 SV=1
	1	9	A0A346CLU2	40.66	1	1	6650000	1	1	2	Y	68525	Snake venom metalloproteinase 16 (Fragment) OS=Borikenophis portoricensis OX=1260276 PE=2 SV=1
	1	10	A0A346CLU4	40.66	1	1	6650000	1	1	2	Y	68835	Snake venom metalloproteinase 18 (Fragment) OS=Borikenophis portoricensis OX=1260276 PE=2 SV=1
	1	11	A0A346CLU5	40.66	1	1	6650000	1	1	2	Y	68659	Snake venom metalloproteinase 19 (Fragment) OS=Borikenophis portoricensis OX=1260276 PE=2 SV=1
	1	12	A0A346CLS9	40.66	1	1	6650000	1	1	2	Y	68689	Snake venom metalloproteinase 3 (Fragment) OS=Borikenophis portoricensis OX=1260276 PE=2 SV=1
	1	13	A0A346CLV5	40.66	1	1	6650000	1	1	2	Y	68761	Snake venom metalloproteinase 29 (Fragment) OS=Borikenophis portoricensis OX=1260276 PE=2 SV=1
	1	14	A0A346CLU1	40.66	1	1	6650000	1	1	2	Y	68721	Snake venom metalloproteinase 15 (Fragment) OS=Borikenophis portoricensis OX=1260276 PE=2 SV=1
	1	15	A0A346CLT5	40.66	1	1	6650000	1	1	2	Y	68865	Snake venom metalloproteinase 9 (Fragment) OS=Borikenophis portoricensis OX=1260276 PE=2 SV=1
	21	17	A0A6I9XHL3	33.44	2	2	645000	1	1	1	N	59764	keratin, type II cytoskeletal 6A-like OS=Thamnophis sirtalis OX=35019 GN=LOC106543677 PE=3 SV=1
	Ns4n	6460	LAAO
	Group	Protein ID	Accession	-10lgP	Coverage (%)	Coverage (%) Sample 1	Area Sample 1	#Peptides	#Unique	#Spec Sample 1	PTM	Avg. Mass	Description
	1	1	T2HQ57	74.44	5	5	10800000	3	3	108	N	58087	Amine oxidase OS=Ovophis okinavensis OX=8769 PE=2 SV=1
	1	2	T2HRS5	74.44	5	5	10800000	3	3	108	N	57129	Amine oxidase OS=Protobothrops flavoviridis OX=88087 PE=2 SV=1
	2	37	A0A2D4KYJ8	48.22	8	8	2620000	1	1	12	N	18033	L-amino-acid oxidase (Fragment) OS=Micrurus paraensis OX=1970185 PE=3 SV=1
	Na5n	6461	SVMP
	Protein Group	Protein ID	Accession	-10lgP	Coverage (%)	Coverage (%) Sample 1	Area Sample 1	#Peptides	#Unique	#Spec Sample 1	PTM	Avg. Mass	Description
	1	1	A0A898IKT8	74.38	6	6	13200000	4	4	43	Y	68226	Snake venom metalloprotease OS=Calliophis bivirgatus OX=8633 PE=2 SV=1
	1	2	A0A898ILE9	74.38	5	5	13200000	4	4	43	Y	69060	Snake venom metalloprotease OS=Calliophis bivirgatus OX=8633 PE=2 SV=1
	2	5	A0A6I9Y3T1	65.75	6	6	8570000	2	2	16	N	33025	snake venom 5'-nucleotidase-like OS=Thamnophis sirtalis OX=35019 GN=LOC106545989 PE=3 SV=1
	2	6	W8EFS0	65.75	5	5	8570000	2	2	16	N	45031	5'-nucleotidase (Fragment) OS=Macrovipera lebetina OX=8709 PE=2 SV=1
	2	7	A0A670YUG0	65.75	4	4	8570000	2	2	16	N	48306	5'-nucleotidase ecto OS=Pseudonaja textilis OX=8673 GN=NT5E PE=3 SV=1
	2	8	A0A670YK89	65.75	4	4	8570000	2	2	16	N	48898	5'-nucleotidase ecto OS=Pseudonaja textilis OX=8673 GN=NT5E PE=3 SV=1
	2	9	A0A670YMJ2	65.75	4	4	8570000	2	2	16	N	51326	5'-nucleotidase ecto OS=Pseudonaja textilis OX=8673 GN=NT5E PE=3 SV=1
	2	10	U3T7C6	65.75	4	4	8570000	2	2	16	N	55517	Ecto-5'-nucleotidase (Fragment) OS=Ovophis okinavensis OX=8769 PE=2 SV=1
	2	11	A0A182C5T8	65.75	4	4	8570000	2	2	16	N	57584	Ecto-5'-nucleotidase (Fragment) OS=Phalotris mertensi OX=1260334 PE=3 SV=1
	2	12	A0A194AS98	65.75	3	3	8570000	2	2	16	N	63012	Ecto-5'-nucleotidase OS=Micrurus tener OX=1114301 PE=3 SV=1
	2	13	U3FYP9	65.75	3	3	8570000	2	2	16	N	62983	Ecto-5'-nucleotidase OS=Micrurus fulvius OX=8637 PE=2 SV=1
	2	14	A0A0F7YZM6	65.75	3	3	8570000	2	2	16	N	63025	Ecto-5'-nucleotidase OS=Micrurus fulvius OX=8637 PE=2 SV=1
	2	15	A0A077L6M5	65.75	3	3	8570000	2	2	16	N	64640	Ecto-5'-nucleotidase OS=Protobothrops elegans OX=88086 PE=2 SV=1
	2	16	A0A6P9B1J7	65.75	3	3	8570000	2	2	16	N	65293	Ecto-5'-nucleotidase OS=Pantherophis guttatus OX=94885 GN=NT5E PE=3 SV=1
	5	74	A0A346CLU6	34.61	1	1	7760000	1	1	1	Y	68342	Snake venom metalloproteinase 20 (Fragment) OS=Borikenophis portoricensis OX=1260276 PE=2 SV=1
	5	75	A0A346CLU9	34.61	1	1	7760000	1	1	1	Y	68505	Snake venom metalloproteinase 23 (Fragment) OS=Borikenophis portoricensis OX=1260276 PE=2 SV=1
	5	76	A0A346CLV3	34.61	1	1	7760000	1	1	1	Y	68705	Snake venom metalloproteinase 27 (Fragment) OS=Borikenophis portoricensis OX=1260276 PE=2 SV=1
	5	77	A0A346CLT0	34.61	1	1	7760000	1	1	1	Y	68570	Snake venom metalloproteinase 4 (Fragment) OS=Borikenophis portoricensis OX=1260276 PE=2 SV=1
	5	78	A0A346CLU8	34.61	1	1	7760000	1	1	1	Y	68485	Snake venom metalloproteinase 22 (Fragment) OS=Borikenophis portoricensis OX=1260276 PE=2 SV=1
	5	79	A0A346CLT4	34.61	1	1	7760000	1	1	1	Y	68649	Snake venom metalloproteinase 8 (Fragment) OS=Borikenophis portoricensis OX=1260276 PE=2 SV=1
	5	80	A0A346CLT6	34.61	1	1	7760000	1	1	1	Y	68831	Snake venom metalloproteinase 10 (Fragment) OS=Borikenophis portoricensis OX=1260276 PE=2 SV=1
	5	81	A0A346CLU7	34.61	1	1	7760000	1	1	1	Y	68468	Snake venom metalloproteinase 21 (Fragment) OS=Borikenophis portoricensis OX=1260276 PE=2 SV=1
	5	82	A0A346CLU2	34.61	1	1	7760000	1	1	1	Y	68525	Snake venom metalloproteinase 16 (Fragment) OS=Borikenophis portoricensis OX=1260276 PE=2 SV=1
	5	83	A0A346CLU4	34.61	1	1	7760000	1	1	1	Y	68835	Snake venom metalloproteinase 18 (Fragment) OS=Borikenophis portoricensis OX=1260276 PE=2 SV=1
	5	84	A0A346CLU5	34.61	1	1	7760000	1	1	1	Y	68659	Snake venom metalloproteinase 19 (Fragment) OS=Borikenophis portoricensis OX=1260276 PE=2 SV=1
	5	85	A0A346CLS9	34.61	1	1	7760000	1	1	1	Y	68689	Snake venom metalloproteinase 3 (Fragment) OS=Borikenophis portoricensis OX=1260276 PE=2 SV=1
	5	86	A0A346CLV5	34.61	1	1	7760000	1	1	1	Y	68761	Snake venom metalloproteinase 29 (Fragment) OS=Borikenophis portoricensis OX=1260276 PE=2 SV=1
	5	87	A0A346CLU1	34.61	1	1	7760000	1	1	1	Y	68721	Snake venom metalloproteinase 15 (Fragment) OS=Borikenophis portoricensis OX=1260276 PE=2 SV=1
	5	88	A0A346CLT5	34.61	1	1	7760000	1	1	1	Y	68865	Snake venom metalloproteinase 9 (Fragment) OS=Borikenophis portoricensis OX=1260276 PE=2 SV=1
	Nan6n	6462	SVMP	PIII
	Protein Group	Protein ID	Accession	-10lgP	Coverage (%)	Coverage (%) Sample 1	Area Sample 1	#Peptides	#Unique	#Spec Sample 1	PTM	Avg. Mass	Description
	3	4	B5KFV9	97.41	4	4	9690000	5	2	54	Y	68672	Textilease-1 OS=Pseudonaja textilis OX=8673 PE=2 SV=1
	2	1	A0A898IKT8	95.22	5	5	18800000	4	1	61	Y	68226	Snake venom metalloprotease OS=Calliophis bivirgatus OX=8633 PE=2 SV=1
	2	2	A0A898ILE9	95.22	4	4	18800000	4	1	61	Y	69060	Snake venom metalloprotease OS=Calliophis bivirgatus OX=8633 PE=2 SV=1
	1	3	A0A0P0G942	91.67	4	4		4	0	69	Y	68597	P-III snake venom metalloprotease OS=Pseudonaja textilis OX=8673 PE=2 SV=1
	4	7	U3EPC7	83.61	5	5	121000000	3	1	38	Y	69037	Metalloproteinase (Type III) 1 OS=Micrurus fulvius OX=8637 PE=2 SV=1
	4	9	A0A194AS47	83.61	5	5	121000000	3	1	38	Y	69138	Metalloproteinase type III 2 OS=Micrurus tener OX=1114301 PE=3 SV=1
	7	19	A0A898ILL7	61	4	4	2730000	2	1	14	Y	68296	Snake venom metalloprotease OS=Calliophis bivirgatus OX=8633 PE=2 SV=1
	5	23	U3FWL3	55.08	6	6	2720000	2	1	36	Y	68803	MTP4 OS=Micrurus fulvius OX=8637 PE=2 SV=1
	6	60	A0A346CLU6	54.18	1	1	16800000	2	2	15	Y	68342	Snake venom metalloproteinase 20 (Fragment) OS=Borikenophis portoricensis OX=1260276 PE=2 SV=1
	6	61	A0A346CLU9	54.18	1	1	16800000	2	2	15	Y	68505	Snake venom metalloproteinase 23 (Fragment) OS=Borikenophis portoricensis OX=1260276 PE=2 SV=1
	6	62	A0A346CLV3	54.18	1	1	16800000	2	2	15	Y	68705	Snake venom metalloproteinase 27 (Fragment) OS=Borikenophis portoricensis OX=1260276 PE=2 SV=1
	6	63	A0A346CLT0	54.18	1	1	16800000	2	2	15	Y	68570	Snake venom metalloproteinase 4 (Fragment) OS=Borikenophis portoricensis OX=1260276 PE=2 SV=1
	6	64	A0A346CLU8	54.18	1	1	16800000	2	2	15	Y	68485	Snake venom metalloproteinase 22 (Fragment) OS=Borikenophis portoricensis OX=1260276 PE=2 SV=1
	6	65	A0A346CLT4	54.18	1	1	16800000	2	2	15	Y	68649	Snake venom metalloproteinase 8 (Fragment) OS=Borikenophis portoricensis OX=1260276 PE=2 SV=1
	6	66	A0A346CLT6	54.18	1	1	16800000	2	2	15	Y	68831	Snake venom metalloproteinase 10 (Fragment) OS=Borikenophis portoricensis OX=1260276 PE=2 SV=1
	6	67	A0A346CLU7	54.18	1	1	16800000	2	2	15	Y	68468	Snake venom metalloproteinase 21 (Fragment) OS=Borikenophis portoricensis OX=1260276 PE=2 SV=1
	6	68	A0A346CLU2	54.18	1	1	16800000	2	2	15	Y	68525	Snake venom metalloproteinase 16 (Fragment) OS=Borikenophis portoricensis OX=1260276 PE=2 SV=1
	6	69	A0A346CLU4	54.18	1	1	16800000	2	2	15	Y	68835	Snake venom metalloproteinase 18 (Fragment) OS=Borikenophis portoricensis OX=1260276 PE=2 SV=1
	6	70	A0A346CLU5	54.18	1	1	16800000	2	2	15	Y	68659	Snake venom metalloproteinase 19 (Fragment) OS=Borikenophis portoricensis OX=1260276 PE=2 SV=1
	6	71	A0A346CLS9	54.18	1	1	16800000	2	2	15	Y	68689	Snake venom metalloproteinase 3 (Fragment) OS=Borikenophis portoricensis OX=1260276 PE=2 SV=1
	6	72	A0A346CLV5	54.18	1	1	16800000	2	2	15	Y	68761	Snake venom metalloproteinase 29 (Fragment) OS=Borikenophis portoricensis OX=1260276 PE=2 SV=1
	6	73	A0A346CLU1	54.18	1	1	16800000	2	2	15	Y	68721	Snake venom metalloproteinase 15 (Fragment) OS=Borikenophis portoricensis OX=1260276 PE=2 SV=1
	6	74	A0A346CLT5	54.18	1	1	16800000	2	2	15	Y	68865	Snake venom metalloproteinase 9 (Fragment) OS=Borikenophis portoricensis OX=1260276 PE=2 SV=1
	total 23 proteins
	Nm7n	6463	CRISP
	Protein Group	Protein ID	Accession	-10lgP	Coverage (%)	Coverage (%) Sample 1	Area Sample 1	#Peptides	#Unique	#Spec Sample 1	PTM	Avg. Mass	Description
	1	1	A0A6J1VUF3	97.65	13	13		5	0	220	N	22199	LOW QUALITY PROTEIN: cysteine-rich venom protein pseudechetoxin-like OS=Notechis scutatus OX=8663 GN=LOC113428311 PE=3 SV=1
	4	3	A0A670YAR1	91.57	11	11	251000	5	1	140	N	27177	ShKT domain-containing protein OS=Pseudonaja textilis OX=8673 PE=3 SV=1
	2	2	V8N8B4	87.98	10	10		4	0	203	Y	24779	ShKT domain-containing protein OS=Ophiophagus hannah OX=8665 GN=L345_16118 PE=3 SV=1
	3	4	A0A2D4K359	59.7	7	7		2	0	155	Y	30784	ShKT domain-containing protein (Fragment) OS=Micrurus paraensis OX=1970185 PE=3 SV=1
	5	27	A0A182C5S6	39.72	5	5	10900000	1	1	34	Y	27193	Cysteine-rich secretory protein OS=Phalotris mertensi OX=1260334 PE=3 SV=1
	Nh8n	6464	CRISP
	Protein Group	Protein ID	Accession	-10lgP	Coverage (%)	Coverage (%) Sample 1	Area Sample 1	#Peptides	#Unique	#Spec Sample 1	PTM	Avg. Mass	Description
	2	1	V8N8B4	79.68	11	11		3	0	98	Y	24779	ShKT domain-containing protein OS=Ophiophagus hannah OX=8665 GN=L345_16118 PE=3 SV=1
	1	3	A0A2D4K359	73.94	8	8		2	0	145	Y	30784	ShKT domain-containing protein (Fragment) OS=Micrurus paraensis OX=1970185 PE=3 SV=1
	3	2	A0A6J1VUF3	70.03	12	12		3	0	51	N	22199	LOW QUALITY PROTEIN: cysteine-rich venom protein pseudechetoxin-like OS=Notechis scutatus OX=8663 GN=LOC113428311 PE=3 SV=1
	4	10	A0A6P9AXB9	51.14	4	4	1700000	1	1	40	Y	26724	cysteine-rich venom protein latisemin-like isoform X1 OS=Pantherophis guttatus OX=94885 GN=LOC117656666 PE=3 SV=1
	4	11	A0A098LYM0	51.14	4	4	1700000	1	1	40	Y	26849	Cysteine-rich secretory protein A OS=Pantherophis guttatus OX=94885 GN=LOC117674472 PE=2 SV=1
	4	12	A0A6P9CYL1	51.14	4	4	1700000	1	1	40	Y	27561	cysteine-rich venom protein latisemin-like isoform X1 OS=Pantherophis guttatus OX=94885 GN=LOC117674472 PE=3 SV=1
	Nni9n	6465	3FTx
	Protein Group	Protein ID	Accession	-10lgP	Coverage (%)	Coverage (%) Sample 1	Area Sample 1	#Peptides	#Unique	#Spec Sample 1	PTM	Avg. Mass	Description
	1	12	O93443	53.94	21	21	180000000	1	1	117	Y	5277	Naja naja atra deletetion of cardiotoxin 5 OS=Naja atra OX=8656 PE=2 SV=1
	2	1	A0A0U4W6H0	53.16	12	12	277000000	2	2	78	Y	8025	Cytotoxin 15 (Fragment) OS=Naja naja OX=35670 GN=CTX15 PE=2 SV=1
	2	2	A0A0U5ARS4	53.16	12	12	277000000	2	2	78	Y	7959	Cytotoxin 11 (Fragment) OS=Naja naja OX=35670 GN=CTX11 PE=2 SV=1
	2	3	Q9PS33	53.16	15	15	277000000	2	2	78	Y	6724	VC-1=CYTOTOXIN OS=Naja oxiana OX=8657 PE=4 SV=1
	2	4	E2IU05	53.16	15	15	277000000	2	2	78	Y	6953	Three-finger toxin (Fragment) OS=Naja atra OX=8656 PE=4 SV=1
	2	5	E2IU04	53.16	15	15	277000000	2	2	78	Y	6965	Three-finger toxin (Fragment) OS=Naja atra OX=8656 PE=4 SV=1
	2	6	A0A0U4N5W4	53.16	12	12	277000000	2	2	78	Y	7947	Cytotoxin 13 (Fragment) OS=Naja naja OX=35670 GN=CTX13 PE=2 SV=1
	2	7	A0A7T7DMY7	53.16	11	11	277000000	2	2	78	Y	9054	Cytotoxin 1 (Fragment) OS=Naja sumatrana OX=1108807 PE=2 SV=1
	2	8	A0A0U5AL91	53.16	12	12	277000000	2	2	78	Y	7977	Cytotoxin 17 (Fragment) OS=Naja naja OX=35670 GN=CTX17 PE=2 SV=1
	2	9	A0A0U5ALB9	53.16	12	12	277000000	2	2	78	Y	7993	Cytotoxin 14 (Fragment) OS=Naja naja OX=35670 GN=CTX14a PE=2 SV=1
	2	10	A0A0U4W6K7	53.16	12	12	277000000	2	2	78	Y	7967	Cytotoxin 16 (Fragment) OS=Naja naja OX=35670 GN=CTX16 PE=2 SV=1
	2	11	A0A0U5AR60	53.16	12	12	277000000	2	2	78	Y	7993	Cytotoxin 12 (Fragment) OS=Naja naja OX=35670 GN=CTX12b PE=2 SV=1
	6	13	E2ITZ7	36.24	10	10	3700000	1	1	1	Y	8834	Three-finger toxin OS=Naja atra OX=8656 PE=4 SV=1
	6	14	V8N9N7	36.24	9	9	3700000	1	1	1	Y	9667	Toxin_TOLIP domain-containing protein OS=Ophiophagus hannah OX=8665 GN=L345_15308 PE=4 SV=1
	6	15	A0A194APF0	36.24	9	9	3700000	1	1	1	Y	9568	Three-finger toxin 7a OS=Micrurus tener OX=1114301 PE=4 SV=1
	6	16	A0A194ARB6	36.24	9	9	3700000	1	1	1	Y	9769	Three-finger toxin 6 OS=Micrurus tener OX=1114301 PE=4 SV=1
	6	17	V8N3G9	36.24	9	9	3700000	1	1	1	Y	9550	Toxin_TOLIP domain-containing protein OS=Ophiophagus hannah OX=8665 GN=L345_17464 PE=4 SV=1
	6	18	U3EPM9	36.24	9	9	3700000	1	1	1	Y	9596	Three-finger toxin 12 OS=Micrurus fulvius OX=8637 PE=2 SV=1
	6	19	A0A1J0CQH1	36.24	9	9	3700000	1	1	1	Y	9695	Neurotoxin-like protein OS=Naja naja OX=35670 PE=2 SV=1
	6	20	E2IU15	36.24	9	9	3700000	1	1	1	Y	9910	Three-finger toxin OS=Bungarus multicinctus OX=8616 PE=4 SV=1
	6	21	A0A898IMW8	36.24	9	9	3700000	1	1	1	Y	9717	Three-finger toxin OS=Calliophis bivirgatus OX=8633 PE=2 SV=1
	6	22	A0A898IN20	36.24	9	9	3700000	1	1	1	Y	9797	Three-finger toxin OS=Calliophis bivirgatus OX=8633 PE=2 SV=1
	6	23	R4G7I7	36.24	9	9	3700000	1	1	1	Y	9846	3FTx-Hem-2 OS=Hemiaspis signata OX=355698 PE=2 SV=1
	6	24	R4G2Y4	36.24	9	9	3700000	1	1	1	Y	9873	3FTx-Hem-5 OS=Hemiaspis signata OX=355698 PE=2 SV=1
	6	25	R4FI70	36.24	9	9	3700000	1	1	1	Y	10230	3FTx-Aca-55 OS=Acanthophis wellsi OX=239747 PE=2 SV=1
	6	26	R4G2D8	36.24	8	8	3700000	1	1	1	Y	10966	3FTx-Aca-57 OS=Acanthophis wellsi OX=239747 PE=2 SV=1
	6	27	R4G7E7	36.24	8	8	3700000	1	1	1	Y	10986	3FTx-Aca-62 OS=Acanthophis wellsi OX=239747 PE=2 SV=1
	Na10n	6466	3FTx
	Protein Group	Protein ID	Accession	-10lgP	Coverage (%)	Coverage (%) Sample 1	Area Sample 1	#Peptides	#Unique	#Spec Sample 1	PTM	Avg. Mass	Description
	2	1	A0A0U5ARS4	72.13	36	36	211000000	4	4	64	Y	7959	Cytotoxin 11 (Fragment) OS=Naja naja OX=35670 GN=CTX11 PE=2 SV=1
	1	4	O93443	45.68	21	21	128000000	1	1	85	Y	5277	Naja naja atra deletetion of cardiotoxin 5 OS=Naja atra OX=8656 PE=2 SV=1
